# Supplementary material for: Co-option of immune effectors by the hormonal signalling system triggering metamorphosis in Drosophila melanogaster
Source: PLoS Genet. 2021 Nov 29;17(11):e1009916. doi: 10.1371/journal.pgen.1009916 (PMC8659296; doi:10.1371/journal.pgen.1009916)
Supplement: S1 Table — (source Flybase). (XLSX) [file pgen.1009916.s009.xlsx]

## Sheet: Folha1
	stage
gene		L1	L2	L3(12h)	L3 (PS1-2)	L3 (PS3-6)	L3 (PS 7-9)	P0	P12	P24	Pupa (d2)	Pupa (d3)	Pupa (d4)	Total (L3 (PS7-9 to P12)	% expression	Total (all stages)
FBgn0283461	drs	47	7	104	114	613	1068	2251	1392	1113	876	387	673	4711	0.272754	8645
FBgn0052274	drsl1	0	0	0	1	1	2	0	2	1	0	0	0	4	0.000231589	7
FBgn0052279	drsl2	0	0	0	40	149	921	3597	719	63	41	9	21	5237	0.303208	5560
FBgn0052283	drsl3	0	0	0	0	0	1	4	13	65	16	49	53	18	0.00104215	201
FBgn0052282	drsl4	0	0	0	0	0	1	8	1	1	0	1	66	10	0.000578972	78
FBgn0035434	drsl5	0	0	0	0	44	699	2934	176	183	178	54	37	3809	0.22053	4305
FBgn0052268	drsl6	0	0	0	0	0	0	11	1246	24				1257	0.0727767	1281
FBgn0014865	metchnikowin	2	1	8	55	195	136	156	208	108	95	27	10	500	0.0289486	1001
FBgn0004240	diptericinA	2	0	16	143	303	74	59	148	47	65	19	7	281	0.0162691	883
FBgn0034407	diptericinB	2	0	16	143	3	74	59	148	47	65	19	7	281	0.0162691	583
FBgn0010388	drosocin	2	1	7	27	58	38	47	135	100	70	22	60	220	0.0127374	567
FBgn0010385	defensin	0	0	1	3	2	3	20	42	42	17	2	3	65	0.00376332	135
FBgn0000276	cecropin A1	0	0	2	8	6	4	24	134	21	14	3	4	162	0.00937934	220
FBgn0000277	cecropin A2	0	0	2	4	6	4	14	82	13	9	2	1	100	0.00578972	137
FBgn0000278	cecropinB	0	0	0	1	0	0	1	95	5	4	1	1	96	0.00555813	108
FBgn0000279	cecropinC	0	0	1	13	8	2	6	199	21	17	3	1	207	0.0119847	271
FBgn0000281	cecropin2	0	0	0	0	0	0	0	0	0	0	0	0	0	0	0
FBgn0012042	attacinA	1	0	11	32	40	20	38	109	79	36	8	8	167	0.00966883	382
FBgn0041581	attacinB	1	0	11	28	29	6	18	36	19	29	6	16	60	0.00347383	199
FBgn0041579	attacinC	0	0	2	5	6	2	4	11	10	4	1	1	17	0.000984252	46
FBgn0038530	attacinD	1	0	2	2	4	6	23	41	14	14	2	1	70	0.0040528	110
	TOTAL	58	9	183	619	1467	3061	9274	4937	1976	1550	615	970	17272		24719
S1 Table.
MODENCODE expression data (RPKM) for 20 AMP transcripts across different developmental stages. (source Flybase)
