# Supplementary material for: Co-option of immune effectors by the hormonal signalling system triggering metamorphosis in Drosophila melanogaster
Source: PLoS Genet. 2021 Nov 29;17(11):e1009916. doi: 10.1371/journal.pgen.1009916 (PMC8659296; doi:10.1371/journal.pgen.1009916)
Supplement: S2 Table — lsmeans, pairwise~Genotype | Stage represents differences within the same stage, between genotypes. lsmeans, pairwise~Stage | Genoype represents the difference between L3 and P0 within each genotype. (XLSX) [file pgen.1009916.s010.xlsx]

## Sheet: Folha1
Gene	lsmeans, pairwise~Genotype | Stage	p-value
cecropin A1	{w-};+;+ vs {w-};+;+ GF | L3	<0.0001
	{w-};+;+ vs {w-};+;+ GF | P0	<0.0001
defensin	{w-};+;+ vs {w-};+;+ GF | L3	0.0096
	{w-};+;+ vs {w-};+;+ GF | P0	<0.0001
metchnikowin	{w-};+;+ vs {w-};+;+ GF | L3	0.0089
	{w-};+;+ vs {w-};+;+ GF | P0	0.1038
drs	{w-};+;+ vs {w-};+;+ GF | L3	<0.0001
	{w-};+;+ vs {w-};+;+ GF | P0	0.0978
drsl2	{w-};+;+ vs {w-};+;+ GF | L3	<0.0001
	{w-};+;+ vs {w-};+;+ GF | P0	0.0226
drsl3	{w-};+;+ vs {w-};+;+ GF | L3	0.2113
	{w-};+;+ vs {w-};+;+ GF | P0	0.0058
drsl5	{w-};+;+ vs {w-};+;+ GF | L3	<0.0001
	{w-};+;+ vs {w-};+;+ GF | P0	0.0105
Gene	lsmeans, pairwise~Stage | Genotype	p-value
cecropin A1	{w-};+;+	<0.0001
	{w-};+;+ GF	<0.0001
defensin	{w-};+;+	<0.0001
	{w-};+;+ GF	0.0752
metchnikowin	{w-};+;+	<0.0001
	{w-};+;+ GF	<0.0001
drs	{w-};+;+	<0.0001
	{w-};+;+ GF	<0.0001
drsl2	{w-};+;+	<0.0001
	{w-};+;+ GF	<0.0001
drsl3	{w-};+;+	<0.0001
	{w-};+;+ GF	<0.0001
drsl5	{w-};+;+	<0.0001
	{w-};+;+ GF	<0.0001
S2 Table.
Statistical analysis of AMPs expression in an isogenic line ({w-};+;+) in normal and germ-free (GF) conditions at L3 and P0 stages. lsmeans, pairwise~Genotype | Stage represents differences within the same stage, between genotypes. lsmeans, pairwise~Stage | Genoype represents the difference between L3 and P0 within each genotype.
