# Supplementary material for: Co-option of immune effectors by the hormonal signalling system triggering metamorphosis in Drosophila melanogaster
Source: PLoS Genet. 2021 Nov 29;17(11):e1009916. doi: 10.1371/journal.pgen.1009916 (PMC8659296; doi:10.1371/journal.pgen.1009916)
Supplement: S3 Table — lsmeans, pairwise~Genotype | Stage represents differences within the same stage, between genotypes. lsmeans, pairwise~Stage | Genoype represents the difference between L3 and P0 within each genotype. (XLSX) [file pgen.1009916.s011.xlsx]

## Sheet: Folha1
Gene	lsmeans, pairwise~Genotype|Stage	p-value
drs	{w-};+;+ vs {w-};+;+ GF | L3	0.0003
	{w-};+;+ vs {w-};+;+ GF | P0	1.0000
	{w-};+;+ vs {w-};dif1;+ | L3	0.0093
	{w-};+;+ vs {w-};dif1;+ | P0	0.0406
	{w-};+;+ GF vs {w-};dif1;+ | L3	<0.0001
	{w-};+;+ GF vs {w-};dif1;+ | P0	0.3434
	{w-};+;+ vs {w-};dif1;+ GF | L3	1.0000
	{w-};+;+ vs {w-};dif1;+ GF | P0	0.0954
	{w-};+;+ GF vs {w-};dif1;+ GF | L3	0.0001
	{w-};+;+ GF vs {w-};dif1;+ GF | P0	0.6508
	{w-};dif1;+ vs {w-};dif1;+ GF | L3	0.0603
	{w-};dif1;+ vs {w-};dif1;+ GF | P0	1.0000
Gene	lsmeans, pairwise~Stage|Genotype	p-value
drs	{w-};+;+ | L3 vs P0	<0.0001
	{w-};+;+ GF | L3 vs P0	<0.0001
	{w-};dif1;+ | L3 vs P0	<0.0001
	{w-};dif1;+ GF | L3 vs P0	<0.0001
S3 Table.
Statistical analysis of drs expression in isogenic({w-};+;+) and dif1 mutant lines in normal and germ-free (GF) conditions at L3 and P0 stages. lsmeans, pairwise~Genotype | Stage represents differences within the same stage, between genotypes. lsmeans, pairwise~Stage | Genoype represents the difference between L3 and P0 within each genotype.
