# Supplementary material for: Co-option of immune effectors by the hormonal signalling system triggering metamorphosis in Drosophila melanogaster
Source: PLoS Genet. 2021 Nov 29;17(11):e1009916. doi: 10.1371/journal.pgen.1009916 (PMC8659296; doi:10.1371/journal.pgen.1009916)
Supplement: S4 Table — lsmeans, pairwise~Genotype | Stage represents differences within the same stage, between genotypes. lsmeans, pairwise~Stage | Genotype represents the difference between L3 and P0 within each genotype. (XLSX) [file pgen.1009916.s012.xlsx]

## Sheet: Folha1
Gene	lsmeans, pairwise~Genotype | Stage	p-value
cecropin A1	Cg[ts]>mcD8GFP vs Cg[ts]>EcR DN | L3	0.0057
	Cg[ts]>mcD8GFP vs Cg[ts]>EcR DN | P0	0.0064
defensin	Cg[ts]>mcD8GFP vs Cg[ts]>EcR DN | L3	0.8361
	Cg[ts]>mcD8GFP vs Cg[ts]>EcR DN | P0	0.6428
metchnikowin	Cg[ts]>mcD8GFP vs Cg[ts]>EcR DN | L3	<0.0001
	Cg[ts]>mcD8GFP vs Cg[ts]>EcR DN | P0	0.0012
drs	Cg[ts]>mcD8GFP vs Cg[ts]>EcR DN | L3	0.7558
	Cg[ts]>mcD8GFP vs Cg[ts]>EcR DN | P0	<0.0001
drsl2	Cg[ts]>mcD8GFP vs Cg[ts]>EcR DN | L3	0.6216
	Cg[ts]>mcD8GFP vs Cg[ts]>EcR DN | P0	0.0192
drsl3	Cg[ts]>mcD8GFP vs Cg[ts]>EcR DN | L3	<0.0001
	Cg[ts]>mcD8GFP vs Cg[ts]>EcR DN | P0	0.1326
drsl5	Cg[ts]>mcD8GFP vs Cg[ts]>EcR DN | L3	<0.0001
	Cg[ts]>mcD8GFP vs Cg[ts]>EcR DN | P0	0.4561
Gene	lsmeans, pairwise~Stage | Genotype	p-value
cecropin A1	Cg[ts]>mcD8GFP | L3 vs P0	<0.0001
	Cg[ts]>EcR DN | L3 vs P0	<0.0001
defensin	Cg[ts]>mcD8GFP | L3 vs P0	<0.0001
	Cg[ts]>EcR DN | L3 vs P0	<0.0001
metchnikowin	Cg[ts]>mcD8GFP | L3 vs P0	<0.0001
	Cg[ts]>EcR DN | L3 vs P0	<0.0001
drs	Cg[ts]>mcD8GFP | L3 vs P0	<0.0001
	Cg[ts]>EcR DN | L3 vs P0	0..0017
drsl2	Cg[ts]>mcD8GFP | L3 vs P0	<0.0001
	Cg[ts]>EcR DN | L3 vs P0	<0.0001
drsl3	Cg[ts]>mcD8GFP | L3 vs P0	<0.0001
	Cg[ts]>EcR DN | L3 vs P0	<0.0001
drsl5	Cg[ts]>mcD8GFP | L3 vs P0	<0.0001
	Cg[ts]>EcR DN | L3 vs P0	<0.0001
S4 Table.
Statistical analysis of AMP expression in samples with decreased ecdysone sensitivity in the fat body and haemocytes (Cg>EcRDN). lsmeans, pairwise~Genotype | Stage represents differences within the same stage, between genotypes. lsmeans, pairwise~Stage | Genotype represents the difference between L3 and P0 within each genotype.
