# Supplementary material for: Co-option of immune effectors by the hormonal signalling system triggering metamorphosis in Drosophila melanogaster
Source: PLoS Genet. 2021 Nov 29;17(11):e1009916. doi: 10.1371/journal.pgen.1009916 (PMC8659296; doi:10.1371/journal.pgen.1009916)
Supplement: S7 Table — lsmeans, pairwise~Genotype | Stage represents differences within the same stage, between genotypes. lsmeans, pairwise~Stage | Genotype represents the difference between L3 and P0 within each genotype. (XLSX) [file pgen.1009916.s015.xlsx]

## Sheet: Folha1
Gene	lsmeans, pairwise~Genotype | Stage	p-value
cecropin A1	AkhR>mcD8GFP vs AkhR>EcR DN | L3	0.2413
	AkhR>mcD8GFP vs AkhR>EcR DN | P0	0.0228
defensin	AkhR>mcD8GFP vs AkhR>EcR DN | L3	0.4736
	AkhR>mcD8GFP vs AkhR>EcR DN | P0	0.3747
metchnikowin	AkhR>mcD8GFP vs AkhR>EcR DN | L3	0.0001
	AkhR>mcD8GFP vs AkhR>EcR DN | P0	0.5902
drs	AkhR>mcD8GFP vs AkhR>EcR DN | L3	0.0133
	AkhR>mcD8GFP vs AkhR>EcR DN | P0	<0.0001
drsl2	AkhR>mcD8GFP vs AkhR>EcR DN | L3	0.7280
	AkhR>mcD8GFP vs AkhR>EcR DN | P0	0.4609
drsl3	AkhR>mcD8GFP vs AkhR>EcR DN | L3	0.0001
	AkhR>mcD8GFP vs AkhR>EcR DN | P0	0.8518
drsl5	AkhR>mcD8GFP vs AkhR>EcR DN | L3	0.0058
	AkhR>mcD8GFP vs AkhR>EcR DN | P0	0.3890
Gene	lsmeans, pairwise~Stage | Genotype	p-value
cecropin A1	AkhR>mcD8GFP | L3 vs P0	<0.0001
	AkhR>EcR DN | L3 vs P0	0.0003
defensin	AkhR>mcD8GFP | L3 vs P0	<0.0001
	AkhR>EcR DN | L3 vs P0	<0.0001
metchnikowin	AkhR>mcD8GFP | L3 vs P0	<0.0001
	AkhR>EcR DN | L3 vs P0	0.3266
drs	AkhR>mcD8GFP | L3 vs P0	<0.0001
	AkhR>EcR DN | L3 vs P0	0.6709
drsl2	AkhR>mcD8GFP | L3 vs P0	<0.0001
	AkhR>EcR DN | L3 vs P0	<0.0001
drsl3	AkhR>mcD8GFP | L3 vs P0	<0.0001
	AkhR>EcR DN | L3 vs P0	0.0001
drsl5	AkhR>mcD8GFP | L3 vs P0	<0.0001
	AkhR>EcR DN | L3 vs P0	<0.0001
S7 Table.
Statistical analysis of AMP expression in samples with decreased ecdysone sensitivity in the migut (Mex>EcRDN). lsmeans, pairwise~Genotype | Stage represents differences within the same stage, between genotypes. lsmeans, pairwise~Stage | Genotype represents the difference between L3 and P0 within each genotype.
