# Supplementary material for: Co-option of immune effectors by the hormonal signalling system triggering metamorphosis in Drosophila melanogaster
Source: PLoS Genet. 2021 Nov 29;17(11):e1009916. doi: 10.1371/journal.pgen.1009916 (PMC8659296; doi:10.1371/journal.pgen.1009916)
Supplement: S9 Table — lsmeans, pairwise~Genotype | Stage represents differences within the same stage, between genotypes. L3 is coloured in red and P0 in blue. lsmeans, pairwise~Stage | Genotype represents the difference between L3 and P0 within each genotype. (XLSX) [file pgen.1009916.s017.xlsx]

## Sheet: Folha1
Gene	lsmeans, pairwise~Genotype | Stage	p-value
cecropin A1	Cg;Cas9>+;+;+ vs Cg;Cas9>br KO | L3	1.0000
	Cg;Cas9>+;+;+ vs Cg;Cas9>br-Z4 KO | L3	1.0000
	Cg;Cas9>br KO Cg;Cas9>br-Z4 KO | L3	1.0000
	Cg;Cas9>+;+;+ vs Cg;Cas9>br KO | P0	1.0000
	Cg;Cas9>+;+;+ vs Cg;Cas9>br-Z4 KO | P0	1.0000
	Cg;Cas9>br KO Cg;Cas9>br-Z4 KO | P0	1.0000
defensin	Cg;Cas9>+;+;+ vs Cg;Cas9>br KO | L3	0.6537
	Cg;Cas9>+;+;+ vs Cg;Cas9>br-Z4 KO | L3	1.0000
	Cg;Cas9>br KO Cg;Cas9>br-Z4 KO | L3	0.5756
	Cg;Cas9>+;+;+ vs Cg;Cas9>br KO | P0	0.2314
	Cg;Cas9>+;+;+ vs Cg;Cas9>br-Z4 KO | P0	0.0003
	Cg;Cas9>br KO Cg;Cas9>br-Z4 KO | P0	0.0831
metchnikowin	Cg;Cas9>+;+;+ vs Cg;Cas9>br KO | L3	1.0000
	Cg;Cas9>+;+;+ vs Cg;Cas9>br-Z4 KO | L3	1.0000
	Cg;Cas9>br KO Cg;Cas9>br-Z4 KO | L3	0.7209
	Cg;Cas9>+;+;+ vs Cg;Cas9>br KO | P0	0.8651
	Cg;Cas9>+;+;+ vs Cg;Cas9>br-Z4 KO | P0	1.0000
	Cg;Cas9>br KO Cg;Cas9>br-Z4 KO | P0	0.4444
drs	Cg;Cas9>+;+;+ vs Cg;Cas9>br KO | L3	1.0000
	Cg;Cas9>+;+;+ vs Cg;Cas9>br-Z4 KO | L3	1.0000
	Cg;Cas9>br KO Cg;Cas9>br-Z4 KO | L3	1.0000
	Cg;Cas9>+;+;+ vs Cg;Cas9>br KO | P0	<0.0001
	Cg;Cas9>+;+;+ vs Cg;Cas9>br-Z4 KO | P0	<0.0001
	Cg;Cas9>br KO Cg;Cas9>br-Z4 KO | P0	0.0002
drsl2	Cg;Cas9>+;+;+ vs Cg;Cas9>br KO | L3	1.0000
	Cg;Cas9>+;+;+ vs Cg;Cas9>br-Z4 KO | L3	1.0000
	Cg;Cas9>br KO Cg;Cas9>br-Z4 KO | L3	1.0000
	Cg;Cas9>+;+;+ vs Cg;Cas9>br KO | P0	1.0000
	Cg;Cas9>+;+;+ vs Cg;Cas9>br-Z4 KO | P0	1.0000
	Cg;Cas9>br KO Cg;Cas9>br-Z4 KO | P0	1.0000
drsl3	Cg;Cas9>+;+;+ vs Cg;Cas9>br KO | L3	1.0000
	Cg;Cas9>+;+;+ vs Cg;Cas9>br-Z4 KO | L3	1.0000
	Cg;Cas9>br KO Cg;Cas9>br-Z4 KO | L3	1.0000
	Cg;Cas9>+;+;+ vs Cg;Cas9>br KO | P0	1.0000
	Cg;Cas9>+;+;+ vs Cg;Cas9>br-Z4 KO | P0	0.9050
	Cg;Cas9>br KO Cg;Cas9>br-Z4 KO | P0	0.9168
drsl5	Cg;Cas9>+;+;+ vs Cg;Cas9>br KO | L3	0.9520
	Cg;Cas9>+;+;+ vs Cg;Cas9>br-Z4 KO | L3	0.0167
	Cg;Cas9>br KO Cg;Cas9>br-Z4 KO | L3	0.2020
	Cg;Cas9>+;+;+ vs Cg;Cas9>br KO | P0	0.1613
	Cg;Cas9>+;+;+ vs Cg;Cas9>br-Z4 KO | P0	0.3062
	Cg;Cas9>+;+;+ Cg;Cas9>br-Z4 KO | P0	1.0000
Gene	lsmeans, pairwise~Stage | Genotype	p-value
cecropin A1	Cg;Cas9>+;+;+ | L3 vs P0	<0.0001
	Cg;Cas9>br KO | L3 vs P0	<0.0001
	Cg;Cas9>br-Z4 KO | L3 vs P0	<0.0001
defensin	Cg;Cas9>+;+;+ | L3 vs P0	<0.0001
	Cg;Cas9>br KO | L3 vs P0	<0.0001
	Cg;Cas9>br-Z4 KO | L3 vs P0	<0.0001
metchnikowin	Cg;Cas9>+;+;+ | L3 vs P0	<0.0001
	Cg;Cas9>br KO | L3 vs P0	<0.0001
	Cg;Cas9>br-Z4 KO | L3 vs P0	<0.0001
drs	Cg;Cas9>+;+;+ | L3 vs P0	<0.0001
	Cg;Cas9>br KO | L3 vs P0	0.0001
	Cg;Cas9>br-Z4 KO | L3 vs P0	0.4691
drsl2	Cg;Cas9>+;+;+ | L3 vs P0	<0.0001
	Cg;Cas9>br KO | L3 vs P0	<0.0001
	Cg;Cas9>br-Z4 KO | L3 vs P0	<0.0001
drsl3	Cg;Cas9>+;+;+ | L3 vs P0	<0.0001
	Cg;Cas9>br KO | L3 vs P0	<0.0001
	Cg;Cas9>br-Z4 KO | L3 vs P0	<0.0001
drsl5	Cg;Cas9>+;+;+ | L3 vs P0	<0.0001
	Cg;Cas9>br KO | L3 vs P0	<0.0001
	Cg;Cas9>br-Z4 KO | L3 vs P0	<0.0001
S9 Table.
Statistical analysis of AMP expression when br or br-Z4 are knocked-out specifically in the fat body and haemocytes. lsmeans, pairwise~Genotype | Stage represents differences within the same stage, between genotypes. L3 is coloured in red and P0 in blue. lsmeans, pairwise~Stage | Genotype represents the difference between L3 and P0 within each genotype.
