# Supplementary material for: Co-option of immune effectors by the hormonal signalling system triggering metamorphosis in Drosophila melanogaster
Source: PLoS Genet. 2021 Nov 29;17(11):e1009916. doi: 10.1371/journal.pgen.1009916 (PMC8659296; doi:10.1371/journal.pgen.1009916)
Supplement: S10 Table — lsmeans, pairwise~Genotype | Stage represents differences within the same stage, between genotypes. lsmeans, pairwise~Stage | Genotype represents the difference between L3 and P0 within each genotype. (XLSX) [file pgen.1009916.s018.xlsx]

## Sheet: Folha1
lsmeans, pairwise~Genotype | Stage	p-value
+;+;+ vs +;+;Drs{w+} | L3	0.9211
+;+;+ vs +;+;Drs{w+} | Pupa	0.2412
+;+;+ vs +;+;Drs{w+} | Adult	0.7340
lsmeans, pairwise~Stage | Genotype	p-value
+;+;+ | L3 vs Pupa	0.1774
+;+;+ | L3 vs Adult	0.7390
+;+;+ | Pupa vs Adult	1.0000
+;+;Drs{w+} | L3 vs Pupa	1.0000
+;+;Drs{w+} | L3 vs Adult	1.0000
+;+;Drs{w+} | Pupa vs Adult	1.0000
S10 Table.
Statistical analysis of mortality between genotypes, across stages. lsmeans, pairwise~Genotype | Stage represents differences within the same stage, between genotypes. lsmeans, pairwise~Stage | Genotype represents the difference between L3 and P0 within each genotype.
