# Supplementary material for: Co-option of immune effectors by the hormonal signalling system triggering metamorphosis in Drosophila melanogaster
Source: PLoS Genet. 2021 Nov 29;17(11):e1009916. doi: 10.1371/journal.pgen.1009916 (PMC8659296; doi:10.1371/journal.pgen.1009916)
Supplement: S11 Table — (XLSX) [file pgen.1009916.s019.xlsx]

## Sheet: Folha1
Primer name	5’-Sequence-3’
rpl32 F01	CCAGTCGGATCGATATGCTAA
rpl32 R01	GTTCGATCCGTSACCGATGT
dif F01	CACAGTGGGCAACTCAAAAGTG
dif R01	GATGTCGTCCTTGGCAATCTTC
relish F01	ACAAAGGACGAGGATTCCGTGG
relish R01	TGATTCAGCAGCGAACAGAGCC
drosomycin F01	CTCTTCGCTGTCCTGATGCTGG
drosomycin R01	GACAGGTCTCGTTGTCCCAGAC
diptericin F01	TACTTTGGCTTATCCGATGCCC
diptericin R01	GTGCTGTCCATATCCTCCATTC
cecropin a1 F01	GTTTTCGTCGCTCTCATTCTGG
cecropin a1 R01	CTTGTTGAGCGATTCCCAGTC
defensin F01	TCGCTTTTGCTCTGCTTGCTTG
defensin R01	GTTGCAGTAGCCGCCTTTGAAC
metchnikowin F01	AGCGATTTTTCTGGCCCTGCTGG
metchnikowin R01	CTTGGTTGGTTAGGATTGAAGG
drsl2 F01	CCTGGCTGTGATGACAATTGTTG
drsl2 R01	ACTGATATGTCCCTCCTCCTTGC
drsl3 F01	TCCTAATGGAGGCCAACACTG
drsl3 R01	TCCCTCCTCAATGCAGAGACG
drsl5 F01	TCCTGGCTGTGATGACCATCTTC
drsl5 R01	ACTGGATCGTCCTTCCTCCTTG
br F01	CAATGCCAACGACGAACACAGCAA
br R01	ATTGGGAAAGTTGAAGGCGGCTG
Br-Z4 F01	GAACCACCACTCGTATTTCCAC
bR-Z4 R01	ACCGCCCACATTAACGCTATTG
S11 Table.
5’-3’ sequences of primers used for qPCR
