# Supplementary material for: Co-option of immune effectors by the hormonal signalling system triggering metamorphosis in Drosophila melanogaster
Source: PLoS Genet. 2021 Nov 29;17(11):e1009916. doi: 10.1371/journal.pgen.1009916 (PMC8659296; doi:10.1371/journal.pgen.1009916)
Supplement: S12 Table — Guide RNA (gRNA) sequences are represented in capital letters. (XLSX) [file pgen.1009916.s020.xlsx]

## Sheet: Folha1
Primer name	5'-Sequence-3' (Capital: gRNA sequences)
br_common_PCR1_F01	cggcccgggttcgattcccggccgatgcaGGGGAGTTGGCAATATAGAGgtttcagagctatgctggaaac
br_common_PCR1_R01	TGGGCTCACCAATGCCAATCtgcaccagccgggaatcgaacc
br_common_PCR2_F01	GATTGGCATTGGTGAGCCCAgtttcagagctatgctggaaac
br_common_PCR2_R01	GCGAGGTGTGCGGTGCGACCtgcaccagccgggaatcgaacc
br_common_PCR3_F01	GGTCGCACCGCACACCTCGCgtttcagagctatgctggaaac
br_common_PCR3_R01	attttaacttgctatttctagctctaaaacCTGCCCACACATGACGTGTCtgcaccagccgggaatcgaacc
br_Z4_PCR1_F01	cggcccgggttcgattcccggccgatgcaGGAATTTATCTGGCTCTCATgtttcagagctatgctggaaac
br_Z4_PCR1_R01	CAACAACTAGACATGAACGCtgcaccagccgggaatcgaacc
br_Z4_PCR2_F01	GCGTTCATGTCTAGTTGTTGgtttcagagctatgctggaaac
br_Z4_PCR2_R01	CCTCCCGATCCACCCGCCGCtgcaccagccgggaatcgaacc
br_Z4_PCR3_F01	GCGGCGGGTGGATCGGGAGGgtttcagagctatgctggaaac
br_Z4_PCR3_R01	attttaacttgctatttctagctctaaaacCCGTACTCCTGTCCGCCTCCtgcaccagccgggaatcgaacc
S12 Table.
5’-3’ sequences of primers used for tissue specific CRISPR. Guide RNA (gRNA) sequences are represented in capital letters.
