# Supplementary material for: Co-option of immune effectors by the hormonal signalling system triggering metamorphosis in Drosophila melanogaster
Source: PLoS Genet. 2021 Nov 29;17(11):e1009916. doi: 10.1371/journal.pgen.1009916 (PMC8659296; doi:10.1371/journal.pgen.1009916)
Supplement: S1 Data — For qPCRs, each number on the sample name represents a biological replicate. The expression level of each gene in all of these was measured twice. (XLSX) [file pgen.1009916.s021.xlsx]

## Sheet: Fig. 2 & S1_Fig
Sample Name	Target Name	CT
Iso L3(1)	Attacin	23.0389
Iso L3(1)	Attacin	24.2316
Iso L3(1)	CecA1	21.0984
Iso L3(1)	CecA1	21.0531
Iso L3(1)	Drosocin	20.9261
Iso L3(1)	Drosocin	20.8334
Iso L3(1)	Drsl2	24.1428
Iso L3(1)	Drsl2	24.495
Iso L3(1)	Drsl3	28.3758
Iso L3(1)	Drsl3	28.3554
Iso L3(1)	Drsl5	26.1753
Iso L3(1)	Drsl5	26.2103
Iso L3(1)	Metchni	20.7061
Iso L3(1)	Metchni	20.6852
Iso L3(1)	RpL32	15.7311
Iso L3(1)	RpL32	15.6292
Iso L3(2)	Attacin	32.6421
Iso L3(2)	Attacin	32.8253
Iso L3(2)	CecA1	28.1101
Iso L3(2)	CecA1	28.4297
Iso L3(2)	Drosocin	26.0227
Iso L3(2)	Drosocin	25.864
Iso L3(2)	Drsl2	24.2702
Iso L3(2)	Drsl2	24.3232
Iso L3(2)	Drsl3	28.8443
Iso L3(2)	Drsl3	29.2609
Iso L3(2)	Drsl5	26.9175
Iso L3(2)	Drsl5	26.9229
Iso L3(2)	Metchni	27.1783
Iso L3(2)	Metchni	26.9964
Iso L3(2)	RpL32	16.3205
Iso L3(2)	RpL32	16.412
Iso L3(3)	Attacin	27.9812
Iso L3(3)	Attacin	28.018
Iso L3(3)	CecA1	23.8558
Iso L3(3)	CecA1	23.8922
Iso L3(3)	Drosocin	23.0911
Iso L3(3)	Drosocin	23.2048
Iso L3(3)	Drsl2	24.5396
Iso L3(3)	Drsl2	24.5648
Iso L3(3)	Drsl3	28.8472
Iso L3(3)	Drsl3	28.6675
Iso L3(3)	Drsl5	26.8726
Iso L3(3)	Drsl5	26.8968
Iso L3(3)	Metchni	21.1593
Iso L3(3)	Metchni	21.2393
Iso L3(3)	RpL32	16.0161
Iso L3(3)	RpL32	16.1633
Iso L3(4)	Attacin	34.7779
Iso L3(4)	Attacin	35.1222
Iso L3(4)	CecA1	28.185
Iso L3(4)	CecA1	28.9299
Iso L3(4)	Drosocin	24.5011
Iso L3(4)	Drosocin	24.6184
Iso L3(4)	Drsl2	25.2391
Iso L3(4)	Drsl2	25.2041
Iso L3(4)	Drsl3	29.0988
Iso L3(4)	Drsl3	29.1619
Iso L3(4)	Drsl5	27.6494
Iso L3(4)	Drsl5	27.427
Iso L3(4)	Metchni	26.01
Iso L3(4)	Metchni	26.2794
Iso L3(4)	RpL32	16.1942
Iso L3(4)	RpL32	16.5317
Iso L3(5)	Attacin	28.0723
Iso L3(5)	Attacin	28.2177
Iso L3(5)	CecA1	23.9792
Iso L3(5)	CecA1	24.4455
Iso L3(5)	Drosocin	23.4551
Iso L3(5)	Drosocin	23.5988
Iso L3(5)	Drsl2	25.0653
Iso L3(5)	Drsl2	25.0731
Iso L3(5)	Drsl3	28.7618
Iso L3(5)	Drsl3	29.4577
Iso L3(5)	Drsl5	26.9888
Iso L3(5)	Drsl5	27.078
Iso L3(5)	Metchni	22.0652
Iso L3(5)	Metchni	22.3508
Iso L3(5)	RpL32	15.6652
Iso L3(5)	RpL32	16.209
Iso P0(1)	Attacin	30.4491
Iso P0(1)	Attacin	30.7213
Iso P0(1)	CecA1	22.1411
Iso P0(1)	CecA1	22.0914
Iso P0(1)	Drosocin	25.6948
Iso P0(1)	Drosocin	25.6198
Iso P0(1)	Drsl2	14.0465
Iso P0(1)	Drsl2	14.505
Iso P0(1)	Drsl3	23.9444
Iso P0(1)	Drsl3	24.0921
Iso P0(1)	Drsl5	16.5982
Iso P0(1)	Drsl5	16.6971
Iso P0(1)	Metchni	19.6992
Iso P0(1)	Metchni	19.7172
Iso P0(1)	RpL32	16.1914
Iso P0(1)	RpL32	16.2563
Iso P0(2)	Attacin	32.1094
Iso P0(2)	Attacin	32.2164
Iso P0(2)	CecA1	23.7099
Iso P0(2)	CecA1	23.7023
Iso P0(2)	Drosocin	27.5859
Iso P0(2)	Drosocin	27.8208
Iso P0(2)	Drsl2	14.2684
Iso P0(2)	Drsl2	14.2795
Iso P0(2)	Drsl3	24.0802
Iso P0(2)	Drsl3	24.2419
Iso P0(2)	Drsl5	14.9136
Iso P0(2)	Drsl5	14.9751
Iso P0(2)	Metchni	20.3574
Iso P0(2)	Metchni	20.444
Iso P0(2)	RpL32	16.2556
Iso P0(2)	RpL32	16.3441
Iso P0(3)	Attacin	30.3616
Iso P0(3)	Attacin	30.496
Iso P0(3)	CecA1	21.8022
Iso P0(3)	CecA1	21.9349
Iso P0(3)	Drosocin	25.1529
Iso P0(3)	Drosocin	25.1777
Iso P0(3)	Drsl2	14.2727
Iso P0(3)	Drsl2	14.4579
Iso P0(3)	Drsl3	23.7399
Iso P0(3)	Drsl3	23.7873
Iso P0(3)	Drsl5	16.0099
Iso P0(3)	Drsl5	16.0736
Iso P0(3)	Metchni	20.9897
Iso P0(3)	Metchni	21.1293
Iso P0(3)	RpL32	16.5998
Iso P0(3)	RpL32	16.7574
Iso P0(4)	Attacin	32.1816
Iso P0(4)	Attacin	32.6381
Iso P0(4)	CecA1	23.9846
Iso P0(4)	CecA1	24.2426
Iso P0(4)	Drosocin	25.9555
Iso P0(4)	Drosocin	26.1547
Iso P0(4)	Drsl2	15.0908
Iso P0(4)	Drsl2	15.4428
Iso P0(4)	Drsl3	24.954
Iso P0(4)	Drsl3	24.9848
Iso P0(4)	Drsl5	16.1596
Iso P0(4)	Drsl5	16.1016
Iso P0(4)	Metchni	20.3538
Iso P0(4)	Metchni	20.5274
Iso P0(4)	RpL32	16.5772
Iso P0(4)	RpL32	16.8483
Iso P0(5)	Attacin	33.3803
Iso P0(5)	Attacin	33.1966
Iso P0(5)	CecA1	21.8694
Iso P0(5)	CecA1	22.6655
Iso P0(5)	Drosocin	28.2194
Iso P0(5)	Drosocin	28.4222
Iso P0(5)	Drsl2	14.0142
Iso P0(5)	Drsl2	14.3279
Iso P0(5)	Drsl3	24.0869
Iso P0(5)	Drsl3	24.8451
Iso P0(5)	Drsl5	15.5493
Iso P0(5)	Drsl5	15.5482
Iso P0(5)	Metchni	19.9993
Iso P0(5)	Metchni	20.5688
Iso P0(5)	RpL32	15.1346
Iso P0(5)	RpL32	15.9969
Dif GF L3(1)	Diptericin	30.0433
Dif GF L3(1)	Diptericin	29.8013
Dif GF L3(1)	Drosomycin	28.7432
Dif GF L3(1)	Drosomycin	28.4844
Dif GF L3(1)	Rel	21.5812
Dif GF L3(1)	Rel	21.7446
Dif GF L3(1)	RpL32	16.1204
Dif GF L3(1)	RpL32	16.159
Dif GF L3(2)	Diptericin	31.2222
Dif GF L3(2)	Diptericin	31.3542
Dif GF L3(2)	Drosomycin	24.3263
Dif GF L3(2)	Drosomycin	24.4069
Dif GF L3(2)	Rel	23.5729
Dif GF L3(2)	Rel	23.4321
Dif GF L3(2)	RpL32	18.0523
Dif GF L3(2)	RpL32	18.0986
Dif GF L3(3)	Diptericin	27.7685
Dif GF L3(3)	Diptericin	27.852
Dif GF L3(3)	Drosomycin	29.3691
Dif GF L3(3)	Drosomycin	29.1186
Dif GF L3(3)	Rel	21.6138
Dif GF L3(3)	Rel	21.8489
Dif GF L3(3)	RpL32	16.3324
Dif GF L3(3)	RpL32	16.3845
Dif GF L3(4)	Diptericin	24.8401
Dif GF L3(4)	Diptericin	24.8134
Dif GF L3(4)	Drosomycin	22.8991
Dif GF L3(4)	Drosomycin	22.9802
Dif GF L3(4)	Rel	21.2581
Dif GF L3(4)	Rel	21.3735
Dif GF L3(4)	RpL32	16.0579
Dif GF L3(4)	RpL32	16.1196
Dif GF L3(5)	Diptericin	29.0617
Dif GF L3(5)	Diptericin	28.7234
Dif GF L3(5)	Drosomycin	26.6805
Dif GF L3(5)	Drosomycin	23.7651
Dif GF L3(5)	Rel	21.2158
Dif GF L3(5)	Rel	21.321
Dif GF L3(5)	RpL32	15.9933
Dif GF L3(5)	RpL32	16.0846
Dif GF P0(1)	Diptericin	24.5979
Dif GF P0(1)	Diptericin	24.5744
Dif GF P0(1)	Drosomycin	18.1869
Dif GF P0(1)	Drosomycin	18.1179
Dif GF P0(1)	Rel	21.6571
Dif GF P0(1)	Rel	21.7461
Dif GF P0(1)	RpL32	16.8842
Dif GF P0(1)	RpL32	17.1074
Dif GF P0(2)	Diptericin	22.775
Dif GF P0(2)	Diptericin	22.7859
Dif GF P0(2)	Drosomycin	17.5598
Dif GF P0(2)	Drosomycin	17.5629
Dif GF P0(2)	Rel	21.0907
Dif GF P0(2)	Rel	21.1846
Dif GF P0(2)	RpL32	17.0117
Dif GF P0(2)	RpL32	17.1729
Dif GF P0(3)	Diptericin	23.365
Dif GF P0(3)	Diptericin	23.3572
Dif GF P0(3)	Drosomycin	16.798
Dif GF P0(3)	Drosomycin	16.7296
Dif GF P0(3)	Rel	21.0553
Dif GF P0(3)	Rel	21.2406
Dif GF P0(3)	RpL32	17.0892
Dif GF P0(3)	RpL32	17.1914
Dif GF P0(4)	Diptericin	23.7961
Dif GF P0(4)	Diptericin	23.7419
Dif GF P0(4)	Drosomycin	18.7565
Dif GF P0(4)	Drosomycin	18.7853
Dif GF P0(4)	Rel	21.7463
Dif GF P0(4)	Rel	21.8496
Dif GF P0(4)	RpL32	17.5545
Dif GF P0(4)	RpL32	17.5837
Dif GF P0(5)	Diptericin	23.7849
Dif GF P0(5)	Diptericin	23.9096
Dif GF P0(5)	Drosomycin	19.8639
Dif GF P0(5)	Drosomycin	19.9105
Dif GF P0(5)	Rel	22.1379
Dif GF P0(5)	Rel	22.1764
Dif GF P0(5)	RpL32	17.9059
Dif GF P0(5)	RpL32	17.971
Dif L3(1)	Diptericin	31.331
Dif L3(1)	Diptericin	31.1968
Dif L3(1)	Drosomycin	29.5513
Dif L3(1)	Drosomycin	29.7336
Dif L3(1)	Rel	23.0631
Dif L3(1)	Rel	23.1777
Dif L3(1)	RpL32	17.4859
Dif L3(1)	RpL32	17.4721
Dif L3(2)	Diptericin	32.7425
Dif L3(2)	Diptericin	34.4321
Dif L3(2)	Drosomycin	31.6878
Dif L3(2)	Drosomycin	30.7117
Dif L3(2)	Rel	23.2233
Dif L3(2)	Rel	23.2745
Dif L3(2)	RpL32	17.6123
Dif L3(2)	RpL32	17.6665
Dif L3(3)	Diptericin	29.2356
Dif L3(3)	Diptericin	29.6237
Dif L3(3)	Drosomycin	29.0786
Dif L3(3)	Drosomycin	28.8084
Dif L3(3)	Rel	22.8798
Dif L3(3)	Rel	22.9051
Dif L3(3)	RpL32	17.1647
Dif L3(3)	RpL32	17.1768
Dif L3(4)	Diptericin	29.9421
Dif L3(4)	Diptericin	29.6804
Dif L3(4)	Drosomycin	25.9533
Dif L3(4)	Drosomycin	26.1936
Dif L3(4)	Rel	22.9252
Dif L3(4)	Rel	22.9551
Dif L3(4)	RpL32	17.4728
Dif L3(4)	RpL32	17.4893
Dif L3(5)	Diptericin	30.1212
Dif L3(5)	Diptericin	30.2911
Dif L3(5)	Drosomycin	30.979
Dif L3(5)	Drosomycin	31.3832
Dif L3(5)	Rel	23.0449
Dif L3(5)	Rel	22.9833
Dif L3(5)	RpL32	17.4482
Dif L3(5)	RpL32	17.4944
Dif P0(1)	Diptericin	25.6019
Dif P0(1)	Diptericin	25.8637
Dif P0(1)	Drosomycin	18.9163
Dif P0(1)	Drosomycin	18.9373
Dif P0(1)	Rel	21.5461
Dif P0(1)	Rel	21.6655
Dif P0(1)	RpL32	16.9609
Dif P0(1)	RpL32	16.9383
Dif P0(2)	Diptericin	23.4372
Dif P0(2)	Diptericin	23.4497
Dif P0(2)	Drosomycin	16.3917
Dif P0(2)	Drosomycin	16.4188
Dif P0(2)	Rel	21.3942
Dif P0(2)	Rel	21.5007
Dif P0(2)	RpL32	16.8222
Dif P0(2)	RpL32	16.83
Dif P0(3)	Diptericin	23.1107
Dif P0(3)	Diptericin	23.1643
Dif P0(3)	Drosomycin	18.4165
Dif P0(3)	Drosomycin	18.4336
Dif P0(3)	Rel	21.9404
Dif P0(3)	Rel	21.9974
Dif P0(3)	RpL32	17.3517
Dif P0(3)	RpL32	17.3773
Dif P0(4)	Diptericin	26.4513
Dif P0(4)	Diptericin	26.3144
Dif P0(4)	Drosomycin	19.3684
Dif P0(4)	Drosomycin	19.7123
Dif P0(4)	Rel	22.5588
Dif P0(4)	Rel	22.6025
Dif P0(4)	RpL32	17.7223
Dif P0(4)	RpL32	17.735
Dif P0(5)	Diptericin	23.1799
Dif P0(5)	Diptericin	23.202
Dif P0(5)	Drosomycin	18.7455
Dif P0(5)	Drosomycin	18.8014
Dif P0(5)	Rel	22.3603
Dif P0(5)	Rel	22.2475
Dif P0(5)	RpL32	17.4575
Dif P0(5)	RpL32	17.6123
Iso GF L3(1)	Dif	29.7237
Iso GF L3(1)	Dif	29.9353
Iso GF L3(1)	Diptericin	28.922
Iso GF L3(1)	Diptericin	28.9195
Iso GF L3(1)	Drosomycin	27.4572
Iso GF L3(1)	Drosomycin	25.0562
Iso GF L3(1)	Rel	25.6572
Iso GF L3(1)	Rel	25.6613
Iso GF L3(1)	RpL32	20.8339
Iso GF L3(1)	RpL32	20.9355
Iso GF L3(2)	Dif	31.0787
Iso GF L3(2)	Dif	30.9816
Iso GF L3(2)	Diptericin	33.4075
Iso GF L3(2)	Diptericin	32.3522
Iso GF L3(2)	Drosomycin	26.1398
Iso GF L3(2)	Drosomycin	26.3321
Iso GF L3(2)	Rel	26.2558
Iso GF L3(2)	Rel	26.1401
Iso GF L3(2)	RpL32	21.9423
Iso GF L3(2)	RpL32	21.9198
Iso GF L3(3)	Dif	27.9757
Iso GF L3(3)	Dif	27.9728
Iso GF L3(3)	Diptericin	29.1436
Iso GF L3(3)	Diptericin	28.8233
Iso GF L3(3)	Drosomycin	23.6671
Iso GF L3(3)	Drosomycin	23.6403
Iso GF L3(3)	Rel	22.2291
Iso GF L3(3)	Rel	22.5391
Iso GF L3(3)	RpL32	16.8457
Iso GF L3(3)	RpL32	16.8093
Iso GF L3(4)	Dif	29.6552
Iso GF L3(4)	Dif	29.749
Iso GF L3(4)	Diptericin	28.9851
Iso GF L3(4)	Diptericin	29.4679
Iso GF L3(4)	Drosomycin	24.5655
Iso GF L3(4)	Drosomycin	24.4645
Iso GF L3(4)	Rel	25.8591
Iso GF L3(4)	Rel	25.887
Iso GF L3(4)	RpL32	20.5542
Iso GF L3(4)	RpL32	20.6017
Iso GF L3(5)	Dif	27.9868
Iso GF L3(5)	Dif	27.8742
Iso GF L3(5)	Diptericin	27.7498
Iso GF L3(5)	Diptericin	27.8386
Iso GF L3(5)	Drosomycin	25.2035
Iso GF L3(5)	Drosomycin	25.4103
Iso GF L3(5)	Rel	22.3523
Iso GF L3(5)	Rel	22.3767
Iso GF L3(5)	RpL32	17.0166
Iso GF L3(5)	RpL32	16.9693
Iso GF P0(1)	Dif	26.4081
Iso GF P0(1)	Dif	26.4354
Iso GF P0(1)	Diptericin	24.6206
Iso GF P0(1)	Diptericin	24.642
Iso GF P0(1)	Drosomycin	16.6523
Iso GF P0(1)	Drosomycin	16.7613
Iso GF P0(1)	Rel	21.5348
Iso GF P0(1)	Rel	21.6717
Iso GF P0(1)	RpL32	17.7124
Iso GF P0(1)	RpL32	17.8275
Iso GF P0(2)	Dif	26.0545
Iso GF P0(2)	Dif	26.1493
Iso GF P0(2)	Diptericin	23.7028
Iso GF P0(2)	Diptericin	23.8282
Iso GF P0(2)	Drosomycin	16.1628
Iso GF P0(2)	Drosomycin	16.4344
Iso GF P0(2)	Rel	21.349
Iso GF P0(2)	Rel	21.2814
Iso GF P0(2)	RpL32	17.1244
Iso GF P0(2)	RpL32	17.0937
Iso GF P0(3)	Dif	26.9567
Iso GF P0(3)	Dif	26.9951
Iso GF P0(3)	Diptericin	21.901
Iso GF P0(3)	Diptericin	21.8728
Iso GF P0(3)	Drosomycin	16.6434
Iso GF P0(3)	Drosomycin	16.6834
Iso GF P0(3)	Rel	21.4126
Iso GF P0(3)	Rel	21.7169
Iso GF P0(3)	RpL32	17.0749
Iso GF P0(3)	RpL32	17.1721
Iso GF P0(4)	Dif	26.8937
Iso GF P0(4)	Dif	26.6758
Iso GF P0(4)	Diptericin	21.872
Iso GF P0(4)	Diptericin	21.9719
Iso GF P0(4)	Drosomycin	17.0799
Iso GF P0(4)	Drosomycin	17.0194
Iso GF P0(4)	Rel	21.1642
Iso GF P0(4)	Rel	21.2369
Iso GF P0(4)	RpL32	17.0927
Iso GF P0(4)	RpL32	17.1588
Iso GF P0(5)	Dif	26.8432
Iso GF P0(5)	Dif	26.9633
Iso GF P0(5)	Diptericin	21.9458
Iso GF P0(5)	Diptericin	21.9409
Iso GF P0(5)	Drosomycin	16.8718
Iso GF P0(5)	Drosomycin	16.8961
Iso GF P0(5)	Rel	21.1672
Iso GF P0(5)	Rel	21.2718
Iso GF P0(5)	RpL32	16.9237
Iso GF P0(5)	RpL32	16.9474
Iso L3(1)	Dif	28.343
Iso L3(1)	Dif	28.1307
Iso L3(1)	Diptericin	30.3911
Iso L3(1)	Diptericin	29.6675
Iso L3(1)	Drosomycin	22.5426
Iso L3(1)	Drosomycin	22.5526
Iso L3(1)	Rel	22.2764
Iso L3(1)	Rel	22.4351
Iso L3(1)	RpL32	16.8659
Iso L3(1)	RpL32	16.9212
Iso L3(2)	Dif	28.6899
Iso L3(2)	Dif	28.968
Iso L3(2)	Diptericin	30.0559
Iso L3(2)	Diptericin	30.5878
Iso L3(2)	Drosomycin	28.8485
Iso L3(2)	Drosomycin	29.0044
Iso L3(2)	Rel	21.903
Iso L3(2)	Rel	22.7675
Iso L3(2)	RpL32	17.0216
Iso L3(2)	RpL32	17.1236
Iso L3(3)	Dif	29.1084
Iso L3(3)	Dif	29.09
Iso L3(3)	Diptericin	28.8128
Iso L3(3)	Diptericin	29.4854
Iso L3(3)	Drosomycin	22.6681
Iso L3(3)	Drosomycin	22.7472
Iso L3(3)	Rel	23.1642
Iso L3(3)	Rel	23.2109
Iso L3(3)	RpL32	17.367
Iso L3(3)	RpL32	17.6055
Iso L3(4)	Dif	28.9109
Iso L3(4)	Dif	29.2968
Iso L3(4)	Diptericin	29.6584
Iso L3(4)	Diptericin	29.2579
Iso L3(4)	Drosomycin	29.4097
Iso L3(4)	Drosomycin	29.1429
Iso L3(4)	Rel	22.8795
Iso L3(4)	Rel	23.0894
Iso L3(4)	RpL32	17.4447
Iso L3(4)	RpL32	17.4782
Iso L3(5)	Dif	29.9693
Iso L3(5)	Dif	30.1778
Iso L3(5)	Diptericin	28.8584
Iso L3(5)	Diptericin	28.9111
Iso L3(5)	Drosomycin	30.3258
Iso L3(5)	Drosomycin	30.1976
Iso L3(5)	Rel	24.1488
Iso L3(5)	Rel	24.0292
Iso L3(5)	RpL32	18.4894
Iso L3(5)	RpL32	18.5821
Iso P0(1)	Dif	27.5101
Iso P0(1)	Dif	27.6895
Iso P0(1)	Diptericin	20.9027
Iso P0(1)	Diptericin	21.2132
Iso P0(1)	Drosomycin	16.1024
Iso P0(1)	Drosomycin	16.4193
Iso P0(1)	Rel	21.9243
Iso P0(1)	Rel	22.0064
Iso P0(1)	RpL32	17.4228
Iso P0(1)	RpL32	17.4998
Iso P0(2)	Dif	27.1719
Iso P0(2)	Dif	27.1558
Iso P0(2)	Diptericin	24.3213
Iso P0(2)	Diptericin	24.5715
Iso P0(2)	Drosomycin	16.8639
Iso P0(2)	Drosomycin	16.854
Iso P0(2)	Rel	21.8332
Iso P0(2)	Rel	21.971
Iso P0(2)	RpL32	17.3441
Iso P0(2)	RpL32	17.2943
Iso P0(3)	Dif	28.8603
Iso P0(3)	Dif	28.6335
Iso P0(3)	Diptericin	25.2209
Iso P0(3)	Diptericin	25.6316
Iso P0(3)	Drosomycin	17.9022
Iso P0(3)	Drosomycin	17.8321
Iso P0(3)	Rel	23.8128
Iso P0(3)	Rel	23.8906
Iso P0(3)	RpL32	19.6334
Iso P0(3)	RpL32	19.7647
Iso P0(4)	Dif	26.7758
Iso P0(4)	Dif	26.8557
Iso P0(4)	Diptericin	22.7145
Iso P0(4)	Diptericin	22.7377
Iso P0(4)	Drosomycin	16.4601
Iso P0(4)	Drosomycin	16.3214
Iso P0(4)	Rel	21.9755
Iso P0(4)	Rel	21.967
Iso P0(4)	RpL32	17.3028
Iso P0(4)	RpL32	17.3381
Iso P0(5)	Dif	26.64
Iso P0(5)	Dif	26.8992
Iso P0(5)	Diptericin	24.6655
Iso P0(5)	Diptericin	24.8108
Iso P0(5)	Drosomycin	15.2388
Iso P0(5)	Drosomycin	15.1721
Iso P0(5)	Rel	21.1648
Iso P0(5)	Rel	21.2514
Iso P0(5)	RpL32	16.7045
Iso P0(5)	RpL32	16.677

## Sheet: Fig.3A & S2-1_Fig
Sample Name	Target Name	CT
EcR DN L3 (1)	Drosomycin	23.1501
EcR DN L3 (1)	Drosomycin	23.1629
EcR DN L3 (1)	RpL32	16.5164
EcR DN L3 (1)	RpL32	16.565
EcR DN L3 (2)	Drosomycin	29.6573
EcR DN L3 (2)	Drosomycin	29.9659
EcR DN L3 (2)	RpL32	16.168
EcR DN L3 (2)	RpL32	16.3278
EcR DN L3 (3)	Drosomycin	31.1437
EcR DN L3 (3)	Drosomycin	30.8979
EcR DN L3 (3)	RpL32	16.5735
EcR DN L3 (3)	RpL32	16.4023
EcR DN L3 (4)	Drosomycin	24.258
EcR DN L3 (4)	Drosomycin	23.9775
EcR DN L3 (4)	RpL32	15.9491
EcR DN L3 (4)	RpL32	16.106
EcR DN L3 (5)	Drosomycin	31.2704
EcR DN L3 (5)	Drosomycin	30.7189
EcR DN L3 (5)	RpL32	16.2176
EcR DN L3 (5)	RpL32	16.2297
EcR DN P0 (1)	Drosomycin	25.1613
EcR DN P0 (1)	Drosomycin	25.2759
EcR DN P0 (1)	RpL32	15.9963
EcR DN P0 (1)	RpL32	15.9881
EcR DN P0 (3)	Drosomycin	26.4903
EcR DN P0 (3)	Drosomycin	26.6218
EcR DN P0 (3)	RpL32	16.483
EcR DN P0 (3)	RpL32	16.4139
EcR DN P0 (4)	Drosomycin	29.4308
EcR DN P0 (4)	Drosomycin	29.3291
EcR DN P0 (4)	RpL32	20.0798
EcR DN P0 (4)	RpL32	20.1033
EcR DN P0 (5)	Drosomycin	24.7495
EcR DN P0 (5)	Drosomycin	24.7944
EcR DN P0 (5)	RpL32	15.3937
EcR DN P0 (5)	RpL32	15.2468
mcD 8 L3 (1)	Drosomycin	30.381
mcD 8 L3 (1)	Drosomycin	30.5158
mcD 8 L3 (1)	RpL32	19.851
mcD 8 L3 (1)	RpL32	19.7017
mcD 8 L3 (2)	Drosomycin	30.8626
mcD 8 L3 (2)	Drosomycin	30.4608
mcD 8 L3 (2)	RpL32	17.9657
mcD 8 L3 (2)	RpL32	17.9307
mcD 8 L3 (3)	Drosomycin	30.7154
mcD 8 L3 (3)	Drosomycin	30.487
mcD 8 L3 (3)	RpL32	18.9265
mcD 8 L3 (3)	RpL32	19.0037
mcD 8 L3 (4)	Drosomycin	28.5676
mcD 8 L3 (4)	Drosomycin	28.2834
mcD 8 L3 (4)	RpL32	18.8221
mcD 8 L3 (4)	RpL32	18.8404
mcD 8 L3 (5)	Drosomycin	30.203
mcD 8 L3 (5)	Drosomycin	29.7829
mcD 8 L3 (5)	RpL32	16.167
mcD 8 L3 (5)	RpL32	16.0378
mcD 8 P0 (1)	Drosomycin	20.7227
mcD 8 P0 (1)	Drosomycin	20.6605
mcD 8 P0 (1)	RpL32	14.8501
mcD 8 P0 (1)	RpL32	15.0085
mcD 8 P0 (2)	Drosomycin	19.6649
mcD 8 P0 (2)	Drosomycin	19.7306
mcD 8 P0 (2)	RpL32	15.444
mcD 8 P0 (2)	RpL32	15.3632
mcD 8 P0 (3)	Drosomycin	21.0825
mcD 8 P0 (3)	Drosomycin	21.0655
mcD 8 P0 (3)	RpL32	15.9052
mcD 8 P0 (3)	RpL32	15.96
mcD 8 P0 (4)	Drosomycin	19.1208
mcD 8 P0 (4)	Drosomycin	19.2373
mcD 8 P0 (4)	RpL32	18.666
mcD 8 P0 (4)	RpL32	18.6595
mcD 8 P0 (5)	Drosomycin	18.7834
mcD 8 P0 (5)	Drosomycin	18.796
mcD 8 P0 (5)	RpL32	15.5664
mcD 8 P0 (5)	RpL32	15.6366
EcRDN TP3 L3(1)	CecA1	25.1549
EcRDN TP3 L3(1)	CecA1	25.3471
EcRDN TP3 L3(1)	Defensin	29.4401
EcRDN TP3 L3(1)	Defensin	29.5548
EcRDN TP3 L3(1)	Drsl2	30.2553
EcRDN TP3 L3(1)	Drsl2	30.5643
EcRDN TP3 L3(1)	Drsl3	28.8596
EcRDN TP3 L3(1)	Drsl3	29.3144
EcRDN TP3 L3(1)	Drsl5	24.4823
EcRDN TP3 L3(1)	Drsl5	24.4533
EcRDN TP3 L3(1)	Metchni	23.36
EcRDN TP3 L3(1)	Metchni	23.4095
EcRDN TP3 L3(1)	RpL32	16.3886
EcRDN TP3 L3(1)	RpL32	16.2854
EcRDN TP3 L3(2)	CecA1	27.1211
EcRDN TP3 L3(2)	CecA1	27.4291
EcRDN TP3 L3(2)	Defensin	31.9046
EcRDN TP3 L3(2)	Defensin	31.5771
EcRDN TP3 L3(2)	Drsl2	27.9791
EcRDN TP3 L3(2)	Drsl2	27.968
EcRDN TP3 L3(2)	Drsl3	28.9774
EcRDN TP3 L3(2)	Drsl3	28.5069
EcRDN TP3 L3(2)	Drsl5	25.1692
EcRDN TP3 L3(2)	Drsl5	25.1912
EcRDN TP3 L3(2)	Metchni	22.5653
EcRDN TP3 L3(2)	Metchni	22.8097
EcRDN TP3 L3(2)	RpL32	17.0499
EcRDN TP3 L3(2)	RpL32	17.5187
EcRDN TP3 L3(3)	CecA1	26.7939
EcRDN TP3 L3(3)	CecA1	26.979
EcRDN TP3 L3(3)	Defensin	30.8991
EcRDN TP3 L3(3)	Defensin	31.6914
EcRDN TP3 L3(3)	Drsl2	30.9997
EcRDN TP3 L3(3)	Drsl2	29.377
EcRDN TP3 L3(3)	Drsl3	29.3629
EcRDN TP3 L3(3)	Drsl3	29.7502
EcRDN TP3 L3(3)	Drsl5	25.0436
EcRDN TP3 L3(3)	Drsl5	25.0155
EcRDN TP3 L3(3)	Metchni	23.9734
EcRDN TP3 L3(3)	Metchni	23.9794
EcRDN TP3 L3(3)	RpL32	16.9679
EcRDN TP3 L3(3)	RpL32	17.1229
EcRDN TP3 L3(4)	CecA1	25.5161
EcRDN TP3 L3(4)	CecA1	25.4888
EcRDN TP3 L3(4)	Defensin	31.2067
EcRDN TP3 L3(4)	Defensin	31.9517
EcRDN TP3 L3(4)	Drsl2	29.2362
EcRDN TP3 L3(4)	Drsl2	29.4307
EcRDN TP3 L3(4)	Drsl3	29.2617
EcRDN TP3 L3(4)	Drsl3	29.6147
EcRDN TP3 L3(4)	Drsl5	24.9757
EcRDN TP3 L3(4)	Drsl5	25.2132
EcRDN TP3 L3(4)	Metchni	23.2034
EcRDN TP3 L3(4)	Metchni	23.2755
EcRDN TP3 L3(4)	RpL32	17.4015
EcRDN TP3 L3(4)	RpL32	17.3543
EcRDN TP3 L3(5)	CecA1	25.5318
EcRDN TP3 L3(5)	CecA1	25.807
EcRDN TP3 L3(5)	Defensin	30.3077
EcRDN TP3 L3(5)	Defensin	30.3482
EcRDN TP3 L3(5)	Drsl2	28.4781
EcRDN TP3 L3(5)	Drsl2	28.8344
EcRDN TP3 L3(5)	Drsl3	28.9578
EcRDN TP3 L3(5)	Drsl3	29.1723
EcRDN TP3 L3(5)	Drsl5	25.085
EcRDN TP3 L3(5)	Drsl5	24.837
EcRDN TP3 L3(5)	Metchni	24.4173
EcRDN TP3 L3(5)	Metchni	24.2035
EcRDN TP3 L3(5)	RpL32	16.514
EcRDN TP3 L3(5)	RpL32	16.3674
EcRDN TP3 P0(1)	CecA1	30.2908
EcRDN TP3 P0(1)	CecA1	30.1422
EcRDN TP3 P0(1)	Defensin	32.2596
EcRDN TP3 P0(1)	Defensin	32.0787
EcRDN TP3 P0(1)	Drsl2	24.4251
EcRDN TP3 P0(1)	Drsl2	24.5968
EcRDN TP3 P0(1)	Drsl3	Undetermined
EcRDN TP3 P0(1)	Drsl3	34.3042
EcRDN TP3 P0(1)	Drsl5	24.3102
EcRDN TP3 P0(1)	Drsl5	24.2856
EcRDN TP3 P0(1)	Metchni	29.4827
EcRDN TP3 P0(1)	Metchni	29.6499
EcRDN TP3 P0(1)	RpL32	24.528
EcRDN TP3 P0(1)	RpL32	25.0187
EcRDN TP3 P0(2)	CecA1	21.1278
EcRDN TP3 P0(2)	CecA1	21.2456
EcRDN TP3 P0(2)	Defensin	22.7825
EcRDN TP3 P0(2)	Defensin	22.8504
EcRDN TP3 P0(2)	Drsl2	15.8765
EcRDN TP3 P0(2)	Drsl2	15.9882
EcRDN TP3 P0(2)	Drsl3	25.102
EcRDN TP3 P0(2)	Drsl3	25.2768
EcRDN TP3 P0(2)	Drsl5	14.9903
EcRDN TP3 P0(2)	Drsl5	15.0321
EcRDN TP3 P0(2)	Metchni	19.8717
EcRDN TP3 P0(2)	Metchni	19.9487
EcRDN TP3 P0(2)	RpL32	16.2859
EcRDN TP3 P0(2)	RpL32	16.3
EcRDN TP3 P0(3)	CecA1	22.4147
EcRDN TP3 P0(3)	CecA1	22.5076
EcRDN TP3 P0(3)	Defensin	23.9629
EcRDN TP3 P0(3)	Defensin	23.9649
EcRDN TP3 P0(3)	Drsl2	15.6915
EcRDN TP3 P0(3)	Drsl2	15.7972
EcRDN TP3 P0(3)	Drsl3	24.5832
EcRDN TP3 P0(3)	Drsl3	24.9931
EcRDN TP3 P0(3)	Drsl5	15.5153
EcRDN TP3 P0(3)	Drsl5	14.4843
EcRDN TP3 P0(3)	Metchni	20.0013
EcRDN TP3 P0(3)	Metchni	20.024
EcRDN TP3 P0(3)	RpL32	16.369
EcRDN TP3 P0(3)	RpL32	16.4141
EcRDN TP3 P0(4)	CecA1	20.3957
EcRDN TP3 P0(4)	CecA1	20.4494
EcRDN TP3 P0(4)	Defensin	22.5219
EcRDN TP3 P0(4)	Defensin	22.4404
EcRDN TP3 P0(4)	Drsl2	15.524
EcRDN TP3 P0(4)	Drsl2	15.1078
EcRDN TP3 P0(4)	Drsl3	24.9613
EcRDN TP3 P0(4)	Drsl3	24.9961
EcRDN TP3 P0(4)	Drsl5	15.9227
EcRDN TP3 P0(4)	Drsl5	15.9814
EcRDN TP3 P0(4)	Metchni	20.5986
EcRDN TP3 P0(4)	Metchni	20.5153
EcRDN TP3 P0(4)	RpL32	15.8923
EcRDN TP3 P0(4)	RpL32	15.9811
EcRDN TP3 P0(5)	CecA1	21.9467
EcRDN TP3 P0(5)	CecA1	21.5443
EcRDN TP3 P0(5)	Defensin	22.8825
EcRDN TP3 P0(5)	Defensin	22.8849
EcRDN TP3 P0(5)	Drsl2	15.2217
EcRDN TP3 P0(5)	Drsl2	15.3677
EcRDN TP3 P0(5)	Drsl3	24.263
EcRDN TP3 P0(5)	Drsl3	24.1668
EcRDN TP3 P0(5)	Drsl5	16.365
EcRDN TP3 P0(5)	Drsl5	16.5706
EcRDN TP3 P0(5)	Metchni	19.492
EcRDN TP3 P0(5)	Metchni	19.9566
EcRDN TP3 P0(5)	RpL32	16.2659
EcRDN TP3 P0(5)	RpL32	16.2484
mcD8GFP L3(1)	CecA1	29.1665
mcD8GFP L3(1)	CecA1	29.1556
mcD8GFP L3(1)	Defensin	32.3971
mcD8GFP L3(1)	Defensin	33.4719
mcD8GFP L3(1)	Drsl2	30.2718
mcD8GFP L3(1)	Drsl2	30.6615
mcD8GFP L3(1)	Drsl3	32.5763
mcD8GFP L3(1)	Drsl3	32.1869
mcD8GFP L3(1)	Drsl5	27.1421
mcD8GFP L3(1)	Drsl5	27.1654
mcD8GFP L3(1)	Metchni	25.9765
mcD8GFP L3(1)	Metchni	26.0744
mcD8GFP L3(1)	RpL32	16.5948
mcD8GFP L3(1)	RpL32	16.8464
mcD8GFP L3(2)	CecA1	26.9942
mcD8GFP L3(2)	CecA1	27.1892
mcD8GFP L3(2)	Defensin	30.391
mcD8GFP L3(2)	Defensin	30.0668
mcD8GFP L3(2)	Drsl2	28.3778
mcD8GFP L3(2)	Drsl2	28.5367
mcD8GFP L3(2)	Drsl3	31.4585
mcD8GFP L3(2)	Drsl3	31.9827
mcD8GFP L3(2)	Drsl5	27.4006
mcD8GFP L3(2)	Drsl5	27.6673
mcD8GFP L3(2)	Metchni	27.0372
mcD8GFP L3(2)	Metchni	27.2086
mcD8GFP L3(2)	RpL32	16.3629
mcD8GFP L3(2)	RpL32	16.5088
mcD8GFP L3(3)	CecA1	27.2241
mcD8GFP L3(3)	CecA1	27.4042
mcD8GFP L3(3)	Defensin	31.8052
mcD8GFP L3(3)	Defensin	32.1792
mcD8GFP L3(3)	Drsl2	29.4129
mcD8GFP L3(3)	Drsl2	29.4159
mcD8GFP L3(3)	Drsl3	31.7612
mcD8GFP L3(3)	Drsl3	31.887
mcD8GFP L3(3)	Drsl5	26.9678
mcD8GFP L3(3)	Drsl5	27.4749
mcD8GFP L3(3)	Metchni	26.8497
mcD8GFP L3(3)	Metchni	27.1154
mcD8GFP L3(3)	RpL32	15.9904
mcD8GFP L3(3)	RpL32	16.1594
mcD8GFP L3(4)	CecA1	28.0902
mcD8GFP L3(4)	CecA1	28.3534
mcD8GFP L3(4)	Defensin	29.8701
mcD8GFP L3(4)	Defensin	29.7798
mcD8GFP L3(4)	Drsl2	28.8737
mcD8GFP L3(4)	Drsl2	28.4713
mcD8GFP L3(4)	Drsl3	32.0841
mcD8GFP L3(4)	Drsl3	31.8048
mcD8GFP L3(4)	Drsl5	27.1649
mcD8GFP L3(4)	Drsl5	27.0514
mcD8GFP L3(4)	Metchni	26.9053
mcD8GFP L3(4)	Metchni	27.0966
mcD8GFP L3(4)	RpL32	16.2258
mcD8GFP L3(4)	RpL32	16.5196
mcD8GFP L3(5)	CecA1	26.1046
mcD8GFP L3(5)	CecA1	26.2789
mcD8GFP L3(5)	Defensin	31.1334
mcD8GFP L3(5)	Defensin	31.0332
mcD8GFP L3(5)	Drsl2	30.2526
mcD8GFP L3(5)	Drsl2	30.0175
mcD8GFP L3(5)	Drsl3	33.2598
mcD8GFP L3(5)	Drsl3	32.5897
mcD8GFP L3(5)	Drsl5	27.9062
mcD8GFP L3(5)	Drsl5	28.3525
mcD8GFP L3(5)	Metchni	27.6175
mcD8GFP L3(5)	Metchni	27.556
mcD8GFP L3(5)	RpL32	17.9886
mcD8GFP L3(5)	RpL32	17.9822
mcD8GFP P0(1)	CecA1	20.1189
mcD8GFP P0(1)	CecA1	20.1274
mcD8GFP P0(1)	Defensin	24.7205
mcD8GFP P0(1)	Defensin	24.8815
mcD8GFP P0(1)	Drsl2	15.1
mcD8GFP P0(1)	Drsl2	15.4519
mcD8GFP P0(1)	Drsl3	24.801
mcD8GFP P0(1)	Drsl3	24.5231
mcD8GFP P0(1)	Drsl5	16.0589
mcD8GFP P0(1)	Drsl5	16.0438
mcD8GFP P0(1)	Metchni	17.9688
mcD8GFP P0(1)	Metchni	18.0547
mcD8GFP P0(1)	RpL32	17.4651
mcD8GFP P0(1)	RpL32	16.9889
mcD8GFP P0(2)	CecA1	20.1231
mcD8GFP P0(2)	CecA1	20.2496
mcD8GFP P0(2)	Defensin	23.9253
mcD8GFP P0(2)	Defensin	23.9044
mcD8GFP P0(2)	Drsl2	14.3256
mcD8GFP P0(2)	Drsl2	14.2659
mcD8GFP P0(2)	Drsl3	24.0989
mcD8GFP P0(2)	Drsl3	24.2075
mcD8GFP P0(2)	Drsl5	16.0378
mcD8GFP P0(2)	Drsl5	16.0293
mcD8GFP P0(2)	Metchni	18.6155
mcD8GFP P0(2)	Metchni	18.6899
mcD8GFP P0(2)	RpL32	16.8285
mcD8GFP P0(2)	RpL32	16.5596
mcD8GFP P0(3)	CecA1	20.37
mcD8GFP P0(3)	CecA1	20.3721
mcD8GFP P0(3)	Defensin	24.4227
mcD8GFP P0(3)	Defensin	24.4686
mcD8GFP P0(3)	Drsl2	15.3763
mcD8GFP P0(3)	Drsl2	15.4132
mcD8GFP P0(3)	Drsl3	24.8269
mcD8GFP P0(3)	Drsl3	24.981
mcD8GFP P0(3)	Drsl5	15.9216
mcD8GFP P0(3)	Drsl5	15.9076
mcD8GFP P0(3)	Metchni	19.7989
mcD8GFP P0(3)	Metchni	19.8992
mcD8GFP P0(3)	RpL32	17.1882
mcD8GFP P0(3)	RpL32	17.1433
mcD8GFP P0(4)	CecA1	20.7234
mcD8GFP P0(4)	CecA1	20.9016
mcD8GFP P0(4)	Defensin	24.4925
mcD8GFP P0(4)	Defensin	24.5891
mcD8GFP P0(4)	Drsl2	15.2059
mcD8GFP P0(4)	Drsl2	15.3197
mcD8GFP P0(4)	Drsl3	25.0003
mcD8GFP P0(4)	Drsl3	24.9119
mcD8GFP P0(4)	Drsl5	14.63
mcD8GFP P0(4)	Drsl5	14.6754
mcD8GFP P0(4)	Metchni	19.8341
mcD8GFP P0(4)	Metchni	19.8068
mcD8GFP P0(4)	RpL32	15.484
mcD8GFP P0(4)	RpL32	15.4819
mcD8GFP P0(5)	CecA1	21.5198
mcD8GFP P0(5)	CecA1	21.4901
mcD8GFP P0(5)	Defensin	24.9424
mcD8GFP P0(5)	Defensin	25.194
mcD8GFP P0(5)	Drsl2	16.1316
mcD8GFP P0(5)	Drsl2	16.0931
mcD8GFP P0(5)	Drsl3	26.0222
mcD8GFP P0(5)	Drsl3	25.6948
mcD8GFP P0(5)	Drsl5	17.8296
mcD8GFP P0(5)	Drsl5	17.9012
mcD8GFP P0(5)	Metchni	20.616
mcD8GFP P0(5)	Metchni	20.6784
mcD8GFP P0(5)	RpL32	18.3639
mcD8GFP P0(5)	RpL32	18.1011

## Sheet: Fig.3B & S2-3_Fig
Sample Name	Target Name	CT
UAS-EcRDN x HmlGal4 L3(1)	Cecropin A1	26.4212
UAS-EcRDN x HmlGal4 L3(1)	Cecropin A1	26.4901
UAS-EcRDN x HmlGal4 L3(1)	Defensin	25.6219
UAS-EcRDN x HmlGal4 L3(1)	Defensin	25.4246
UAS-EcRDN x HmlGal4 L3(1)	Drosomycin	22.3679
UAS-EcRDN x HmlGal4 L3(1)	Drosomycin	22.4468
UAS-EcRDN x HmlGal4 L3(1)	Drsl2	27.8302
UAS-EcRDN x HmlGal4 L3(1)	Drsl2	27.9324
UAS-EcRDN x HmlGal4 L3(1)	Drsl3	29.2436
UAS-EcRDN x HmlGal4 L3(1)	Drsl3	29.2022
UAS-EcRDN x HmlGal4 L3(1)	Drsl5	25.2276
UAS-EcRDN x HmlGal4 L3(1)	Drsl5	25.2339
UAS-EcRDN x HmlGal4 L3(1)	Metchnikowin	22.5133
UAS-EcRDN x HmlGal4 L3(1)	Metchnikowin	22.4877
UAS-EcRDN x HmlGal4 L3(1)	RpL32	17.2069
UAS-EcRDN x HmlGal4 L3(1)	RpL32	17.4014
UAS-EcRDN x HmlGal4 L3(2)	Cecropin A1	24.9685
UAS-EcRDN x HmlGal4 L3(2)	Cecropin A1	25.1791
UAS-EcRDN x HmlGal4 L3(2)	Defensin	25.3121
UAS-EcRDN x HmlGal4 L3(2)	Defensin	25.2731
UAS-EcRDN x HmlGal4 L3(2)	Drosomycin	22.8848
UAS-EcRDN x HmlGal4 L3(2)	Drosomycin	22.9459
UAS-EcRDN x HmlGal4 L3(2)	Drsl2	27.4156
UAS-EcRDN x HmlGal4 L3(2)	Drsl2	27.2321
UAS-EcRDN x HmlGal4 L3(2)	Drsl3	28.4039
UAS-EcRDN x HmlGal4 L3(2)	Drsl3	28.9934
UAS-EcRDN x HmlGal4 L3(2)	Drsl5	23.9767
UAS-EcRDN x HmlGal4 L3(2)	Drsl5	23.979
UAS-EcRDN x HmlGal4 L3(2)	Metchnikowin	23.931
UAS-EcRDN x HmlGal4 L3(2)	Metchnikowin	23.9508
UAS-EcRDN x HmlGal4 L3(2)	RpL32	16.4776
UAS-EcRDN x HmlGal4 L3(2)	RpL32	16.5292
UAS-EcRDN x HmlGal4 L3(3)	Cecropin A1	26.8378
UAS-EcRDN x HmlGal4 L3(3)	Cecropin A1	27.1575
UAS-EcRDN x HmlGal4 L3(3)	Defensin	26.2842
UAS-EcRDN x HmlGal4 L3(3)	Defensin	26.4281
UAS-EcRDN x HmlGal4 L3(3)	Drosomycin	24.012
UAS-EcRDN x HmlGal4 L3(3)	Drosomycin	23.9781
UAS-EcRDN x HmlGal4 L3(3)	Drsl2	28.8812
UAS-EcRDN x HmlGal4 L3(3)	Drsl2	28.8842
UAS-EcRDN x HmlGal4 L3(3)	Drsl3	30.4342
UAS-EcRDN x HmlGal4 L3(3)	Drsl3	30.7048
UAS-EcRDN x HmlGal4 L3(3)	Drsl5	25.1425
UAS-EcRDN x HmlGal4 L3(3)	Drsl5	25.122
UAS-EcRDN x HmlGal4 L3(3)	Metchnikowin	24.9097
UAS-EcRDN x HmlGal4 L3(3)	Metchnikowin	24.9366
UAS-EcRDN x HmlGal4 L3(3)	RpL32	17.7891
UAS-EcRDN x HmlGal4 L3(3)	RpL32	17.8735
UAS-EcRDN x HmlGal4 L3(5)	Cecropin A1	24.6981
UAS-EcRDN x HmlGal4 L3(5)	Cecropin A1	24.7901
UAS-EcRDN x HmlGal4 L3(5)	Defensin	28.9288
UAS-EcRDN x HmlGal4 L3(5)	Defensin	29.6572
UAS-EcRDN x HmlGal4 L3(5)	Drosomycin	24.4262
UAS-EcRDN x HmlGal4 L3(5)	Drosomycin	24.6556
UAS-EcRDN x HmlGal4 L3(5)	Drsl2	28.118
UAS-EcRDN x HmlGal4 L3(5)	Drsl2	28.294
UAS-EcRDN x HmlGal4 L3(5)	Drsl3	30.1365
UAS-EcRDN x HmlGal4 L3(5)	Drsl3	29.3759
UAS-EcRDN x HmlGal4 L3(5)	Drsl5	25.7167
UAS-EcRDN x HmlGal4 L3(5)	Drsl5	25.7382
UAS-EcRDN x HmlGal4 L3(5)	Metchnikowin	20.5974
UAS-EcRDN x HmlGal4 L3(5)	Metchnikowin	20.4943
UAS-EcRDN x HmlGal4 L3(5)	RpL32	18.0068
UAS-EcRDN x HmlGal4 L3(5)	RpL32	18.1423
UAS-EcRDN x HmlGal4 P0(1)	Cecropin A1	18.8742
UAS-EcRDN x HmlGal4 P0(1)	Cecropin A1	18.8736
UAS-EcRDN x HmlGal4 P0(1)	Defensin	21.9909
UAS-EcRDN x HmlGal4 P0(1)	Defensin	22.0265
UAS-EcRDN x HmlGal4 P0(1)	Drosomycin	16.6491
UAS-EcRDN x HmlGal4 P0(1)	Drosomycin	17.0004
UAS-EcRDN x HmlGal4 P0(1)	Drsl2	15.9782
UAS-EcRDN x HmlGal4 P0(1)	Drsl2	16.0492
UAS-EcRDN x HmlGal4 P0(1)	Drsl3	25.6229
UAS-EcRDN x HmlGal4 P0(1)	Drsl3	25.9136
UAS-EcRDN x HmlGal4 P0(1)	Drsl5	14.7864
UAS-EcRDN x HmlGal4 P0(1)	Drsl5	14.9008
UAS-EcRDN x HmlGal4 P0(1)	Metchnikowin	18.544
UAS-EcRDN x HmlGal4 P0(1)	Metchnikowin	18.532
UAS-EcRDN x HmlGal4 P0(1)	RpL32	16.3296
UAS-EcRDN x HmlGal4 P0(1)	RpL32	16.4564
UAS-EcRDN x HmlGal4 P0(2)	Cecropin A1	21.9782
UAS-EcRDN x HmlGal4 P0(2)	Cecropin A1	22.0122
UAS-EcRDN x HmlGal4 P0(2)	Defensin	25.0234
UAS-EcRDN x HmlGal4 P0(2)	Defensin	24.6959
UAS-EcRDN x HmlGal4 P0(2)	Drosomycin	16.7806
UAS-EcRDN x HmlGal4 P0(2)	Drosomycin	16.6875
UAS-EcRDN x HmlGal4 P0(2)	Drsl2	15.979
UAS-EcRDN x HmlGal4 P0(2)	Drsl2	16.0144
UAS-EcRDN x HmlGal4 P0(2)	Drsl3	25.6463
UAS-EcRDN x HmlGal4 P0(2)	Drsl3	25.5725
UAS-EcRDN x HmlGal4 P0(2)	Drsl5	15.2594
UAS-EcRDN x HmlGal4 P0(2)	Drsl5	15.4173
UAS-EcRDN x HmlGal4 P0(2)	Metchnikowin	20.4537
UAS-EcRDN x HmlGal4 P0(2)	Metchnikowin	20.5126
UAS-EcRDN x HmlGal4 P0(2)	RpL32	16.5567
UAS-EcRDN x HmlGal4 P0(2)	RpL32	16.681
UAS-EcRDN x HmlGal4 P0(3)	Cecropin A1	22.9324
UAS-EcRDN x HmlGal4 P0(3)	Cecropin A1	22.9919
UAS-EcRDN x HmlGal4 P0(3)	Defensin	25.2204
UAS-EcRDN x HmlGal4 P0(3)	Defensin	24.9535
UAS-EcRDN x HmlGal4 P0(3)	Drosomycin	17.4481
UAS-EcRDN x HmlGal4 P0(3)	Drosomycin	18.597
UAS-EcRDN x HmlGal4 P0(3)	Drsl2	17.5262
UAS-EcRDN x HmlGal4 P0(3)	Drsl2	17.5139
UAS-EcRDN x HmlGal4 P0(3)	Drsl3	26.2991
UAS-EcRDN x HmlGal4 P0(3)	Drsl3	26.4243
UAS-EcRDN x HmlGal4 P0(3)	Drsl5	16.8096
UAS-EcRDN x HmlGal4 P0(3)	Drsl5	16.6594
UAS-EcRDN x HmlGal4 P0(3)	Metchnikowin	21.513
UAS-EcRDN x HmlGal4 P0(3)	Metchnikowin	21.6018
UAS-EcRDN x HmlGal4 P0(3)	RpL32	18.0062
UAS-EcRDN x HmlGal4 P0(3)	RpL32	18.023
UAS-EcRDN x HmlGal4 P0(4)	Cecropin A1	23.6638
UAS-EcRDN x HmlGal4 P0(4)	Cecropin A1	23.6071
UAS-EcRDN x HmlGal4 P0(4)	Defensin	24.8082
UAS-EcRDN x HmlGal4 P0(4)	Defensin	24.9101
UAS-EcRDN x HmlGal4 P0(4)	Drosomycin	18.4716
UAS-EcRDN x HmlGal4 P0(4)	Drosomycin	18.4012
UAS-EcRDN x HmlGal4 P0(4)	Drsl2	17.7863
UAS-EcRDN x HmlGal4 P0(4)	Drsl2	17.4931
UAS-EcRDN x HmlGal4 P0(4)	Drsl3	26.8606
UAS-EcRDN x HmlGal4 P0(4)	Drsl3	26.8577
UAS-EcRDN x HmlGal4 P0(4)	Drsl5	16.7737
UAS-EcRDN x HmlGal4 P0(4)	Drsl5	16.8594
UAS-EcRDN x HmlGal4 P0(4)	Metchnikowin	20.6502
UAS-EcRDN x HmlGal4 P0(4)	Metchnikowin	20.733
UAS-EcRDN x HmlGal4 P0(4)	RpL32	20.2277
UAS-EcRDN x HmlGal4 P0(4)	RpL32	20.3455
UAS-EcRDN x HmlGal4 P0(5)	Cecropin A1	22.6218
UAS-EcRDN x HmlGal4 P0(5)	Cecropin A1	22.7879
UAS-EcRDN x HmlGal4 P0(5)	Defensin	24.5039
UAS-EcRDN x HmlGal4 P0(5)	Defensin	24.7964
UAS-EcRDN x HmlGal4 P0(5)	Drosomycin	17.5088
UAS-EcRDN x HmlGal4 P0(5)	Drosomycin	17.4529
UAS-EcRDN x HmlGal4 P0(5)	Drsl2	16.8156
UAS-EcRDN x HmlGal4 P0(5)	Drsl2	17.0556
UAS-EcRDN x HmlGal4 P0(5)	Drsl3	26.3261
UAS-EcRDN x HmlGal4 P0(5)	Drsl3	26.3023
UAS-EcRDN x HmlGal4 P0(5)	Drsl5	15.9585
UAS-EcRDN x HmlGal4 P0(5)	Drsl5	15.924
UAS-EcRDN x HmlGal4 P0(5)	Metchnikowin	20.8131
UAS-EcRDN x HmlGal4 P0(5)	Metchnikowin	20.7807
UAS-EcRDN x HmlGal4 P0(5)	RpL32	17.8589
UAS-EcRDN x HmlGal4 P0(5)	RpL32	17.9432
UAS-mcD8GFP x HmlGal4 L3(1)	Cecropin A1	27.4998
UAS-mcD8GFP x HmlGal4 L3(1)	Cecropin A1	27.8252
UAS-mcD8GFP x HmlGal4 L3(1)	Defensin	26.6656
UAS-mcD8GFP x HmlGal4 L3(1)	Defensin	26.5358
UAS-mcD8GFP x HmlGal4 L3(1)	Drosomycin	23.3341
UAS-mcD8GFP x HmlGal4 L3(1)	Drosomycin	23.3523
UAS-mcD8GFP x HmlGal4 L3(1)	Drsl2	27.3431
UAS-mcD8GFP x HmlGal4 L3(1)	Drsl2	27.2192
UAS-mcD8GFP x HmlGal4 L3(1)	Drsl3	26.5132
UAS-mcD8GFP x HmlGal4 L3(1)	Drsl3	26.8848
UAS-mcD8GFP x HmlGal4 L3(1)	Drsl5	25.8147
UAS-mcD8GFP x HmlGal4 L3(1)	Drsl5	25.5504
UAS-mcD8GFP x HmlGal4 L3(1)	Metchnikowin	24.2465
UAS-mcD8GFP x HmlGal4 L3(1)	Metchnikowin	24.3749
UAS-mcD8GFP x HmlGal4 L3(1)	RpL32	16.433
UAS-mcD8GFP x HmlGal4 L3(1)	RpL32	16.5448
UAS-mcD8GFP x HmlGal4 L3(2)	Cecropin A1	27.1654
UAS-mcD8GFP x HmlGal4 L3(2)	Cecropin A1	27.3715
UAS-mcD8GFP x HmlGal4 L3(2)	Defensin	27.1588
UAS-mcD8GFP x HmlGal4 L3(2)	Defensin	27.514
UAS-mcD8GFP x HmlGal4 L3(2)	Drosomycin	23.3934
UAS-mcD8GFP x HmlGal4 L3(2)	Drosomycin	23.5789
UAS-mcD8GFP x HmlGal4 L3(2)	Drsl2	28.8504
UAS-mcD8GFP x HmlGal4 L3(2)	Drsl2	29.0675
UAS-mcD8GFP x HmlGal4 L3(2)	Drsl3	29.9646
UAS-mcD8GFP x HmlGal4 L3(2)	Drsl3	29.8856
UAS-mcD8GFP x HmlGal4 L3(2)	Drsl5	25.112
UAS-mcD8GFP x HmlGal4 L3(2)	Drsl5	25.1911
UAS-mcD8GFP x HmlGal4 L3(2)	Metchnikowin	24.5564
UAS-mcD8GFP x HmlGal4 L3(2)	Metchnikowin	24.3821
UAS-mcD8GFP x HmlGal4 L3(2)	RpL32	17.1281
UAS-mcD8GFP x HmlGal4 L3(2)	RpL32	17.4014
UAS-mcD8GFP x HmlGal4 L3(3)	Cecropin A1	27.8603
UAS-mcD8GFP x HmlGal4 L3(3)	Cecropin A1	27.7701
UAS-mcD8GFP x HmlGal4 L3(3)	Defensin	30.2462
UAS-mcD8GFP x HmlGal4 L3(3)	Defensin	30.2919
UAS-mcD8GFP x HmlGal4 L3(3)	Drosomycin	28.4965
UAS-mcD8GFP x HmlGal4 L3(3)	Drosomycin	28.2099
UAS-mcD8GFP x HmlGal4 L3(3)	Drsl2	30.9262
UAS-mcD8GFP x HmlGal4 L3(3)	Drsl2	30.9429
UAS-mcD8GFP x HmlGal4 L3(3)	Drsl3	32.5172
UAS-mcD8GFP x HmlGal4 L3(3)	Drsl3	32.6689
UAS-mcD8GFP x HmlGal4 L3(3)	Drsl5	27.6331
UAS-mcD8GFP x HmlGal4 L3(3)	Drsl5	27.5196
UAS-mcD8GFP x HmlGal4 L3(3)	Metchnikowin	24.386
UAS-mcD8GFP x HmlGal4 L3(3)	Metchnikowin	23.5468
UAS-mcD8GFP x HmlGal4 L3(3)	RpL32	16.9803
UAS-mcD8GFP x HmlGal4 L3(3)	RpL32	17.0717
UAS-mcD8GFP x HmlGal4 L3(4)	Cecropin A1	26.9117
UAS-mcD8GFP x HmlGal4 L3(4)	Cecropin A1	26.9412
UAS-mcD8GFP x HmlGal4 L3(4)	Defensin	30.0059
UAS-mcD8GFP x HmlGal4 L3(4)	Defensin	29.9064
UAS-mcD8GFP x HmlGal4 L3(4)	Drosomycin	25.3672
UAS-mcD8GFP x HmlGal4 L3(4)	Drosomycin	25.4828
UAS-mcD8GFP x HmlGal4 L3(4)	Drsl2	28.8998
UAS-mcD8GFP x HmlGal4 L3(4)	Drsl2	28.5654
UAS-mcD8GFP x HmlGal4 L3(4)	Drsl3	31.746
UAS-mcD8GFP x HmlGal4 L3(4)	Drsl3	32.5389
UAS-mcD8GFP x HmlGal4 L3(4)	Drsl5	27.9305
UAS-mcD8GFP x HmlGal4 L3(4)	Drsl5	27.5147
UAS-mcD8GFP x HmlGal4 L3(4)	Metchnikowin	24.2365
UAS-mcD8GFP x HmlGal4 L3(4)	Metchnikowin	24.2761
UAS-mcD8GFP x HmlGal4 L3(4)	RpL32	16.186
UAS-mcD8GFP x HmlGal4 L3(4)	RpL32	16.5349
UAS-mcD8GFP x HmlGal4 P0(1)	Cecropin A1	21.7007
UAS-mcD8GFP x HmlGal4 P0(1)	Cecropin A1	21.7649
UAS-mcD8GFP x HmlGal4 P0(1)	Defensin	26.7937
UAS-mcD8GFP x HmlGal4 P0(1)	Defensin	26.6428
UAS-mcD8GFP x HmlGal4 P0(1)	Drosomycin	17.5422
UAS-mcD8GFP x HmlGal4 P0(1)	Drosomycin	17.3417
UAS-mcD8GFP x HmlGal4 P0(1)	Drsl2	14.8569
UAS-mcD8GFP x HmlGal4 P0(1)	Drsl2	14.9157
UAS-mcD8GFP x HmlGal4 P0(1)	Drsl3	25.196
UAS-mcD8GFP x HmlGal4 P0(1)	Drsl3	25.3204
UAS-mcD8GFP x HmlGal4 P0(1)	Drsl5	16.5761
UAS-mcD8GFP x HmlGal4 P0(1)	Drsl5	16.2695
UAS-mcD8GFP x HmlGal4 P0(1)	Metchnikowin	20.0722
UAS-mcD8GFP x HmlGal4 P0(1)	Metchnikowin	20.0453
UAS-mcD8GFP x HmlGal4 P0(1)	RpL32	16.7092
UAS-mcD8GFP x HmlGal4 P0(1)	RpL32	16.6807
UAS-mcD8GFP x HmlGal4 P0(2)	Cecropin A1	21.7736
UAS-mcD8GFP x HmlGal4 P0(2)	Cecropin A1	21.828
UAS-mcD8GFP x HmlGal4 P0(2)	Defensin	25.4693
UAS-mcD8GFP x HmlGal4 P0(2)	Defensin	25.5865
UAS-mcD8GFP x HmlGal4 P0(2)	Drosomycin	18.2759
UAS-mcD8GFP x HmlGal4 P0(2)	Drosomycin	18.3758
UAS-mcD8GFP x HmlGal4 P0(2)	Drsl2	15.845
UAS-mcD8GFP x HmlGal4 P0(2)	Drsl2	15.87
UAS-mcD8GFP x HmlGal4 P0(2)	Drsl3	25.9744
UAS-mcD8GFP x HmlGal4 P0(2)	Drsl3	26.2718
UAS-mcD8GFP x HmlGal4 P0(2)	Drsl5	15.4121
UAS-mcD8GFP x HmlGal4 P0(2)	Drsl5	15.6179
UAS-mcD8GFP x HmlGal4 P0(2)	Metchnikowin	19.9936
UAS-mcD8GFP x HmlGal4 P0(2)	Metchnikowin	20.0046
UAS-mcD8GFP x HmlGal4 P0(2)	RpL32	16.5805
UAS-mcD8GFP x HmlGal4 P0(2)	RpL32	16.7192
UAS-mcD8GFP x HmlGal4 P0(3)	Cecropin A1	22.0587
UAS-mcD8GFP x HmlGal4 P0(3)	Cecropin A1	22.055
UAS-mcD8GFP x HmlGal4 P0(3)	Defensin	26.462
UAS-mcD8GFP x HmlGal4 P0(3)	Defensin	26.634
UAS-mcD8GFP x HmlGal4 P0(3)	Drosomycin	18.6092
UAS-mcD8GFP x HmlGal4 P0(3)	Drosomycin	18.5851
UAS-mcD8GFP x HmlGal4 P0(3)	Drsl2	15.6104
UAS-mcD8GFP x HmlGal4 P0(3)	Drsl2	15.6802
UAS-mcD8GFP x HmlGal4 P0(3)	Drsl3	25.7782
UAS-mcD8GFP x HmlGal4 P0(3)	Drsl3	25.6445
UAS-mcD8GFP x HmlGal4 P0(3)	Drsl5	14.9971
UAS-mcD8GFP x HmlGal4 P0(3)	Drsl5	15.21
UAS-mcD8GFP x HmlGal4 P0(3)	Metchnikowin	20.413
UAS-mcD8GFP x HmlGal4 P0(3)	Metchnikowin	20.3667
UAS-mcD8GFP x HmlGal4 P0(3)	RpL32	16.4541
UAS-mcD8GFP x HmlGal4 P0(3)	RpL32	16.5376
UAS-mcD8GFP x HmlGal4 P0(4)	Cecropin A1	21.9233
UAS-mcD8GFP x HmlGal4 P0(4)	Cecropin A1	21.9695
UAS-mcD8GFP x HmlGal4 P0(4)	Defensin	27.7502
UAS-mcD8GFP x HmlGal4 P0(4)	Defensin	27.6776
UAS-mcD8GFP x HmlGal4 P0(4)	Drosomycin	16.7906
UAS-mcD8GFP x HmlGal4 P0(4)	Drosomycin	16.927
UAS-mcD8GFP x HmlGal4 P0(4)	Drsl2	14.9535
UAS-mcD8GFP x HmlGal4 P0(4)	Drsl2	14.98
UAS-mcD8GFP x HmlGal4 P0(4)	Drsl3	25.1235
UAS-mcD8GFP x HmlGal4 P0(4)	Drsl3	25.1997
UAS-mcD8GFP x HmlGal4 P0(4)	Drsl5	15.5488
UAS-mcD8GFP x HmlGal4 P0(4)	Drsl5	15.6012
UAS-mcD8GFP x HmlGal4 P0(4)	Metchnikowin	19.95
UAS-mcD8GFP x HmlGal4 P0(4)	Metchnikowin	19.8342
UAS-mcD8GFP x HmlGal4 P0(4)	RpL32	16.1984
UAS-mcD8GFP x HmlGal4 P0(4)	RpL32	16.2494
UAS-mcD8GFP x HmlGal4 P0(5)	Cecropin A1	21.96
UAS-mcD8GFP x HmlGal4 P0(5)	Cecropin A1	22.0383
UAS-mcD8GFP x HmlGal4 P0(5)	Defensin	25.7727
UAS-mcD8GFP x HmlGal4 P0(5)	Defensin	25.7116
UAS-mcD8GFP x HmlGal4 P0(5)	Drosomycin	18.2095
UAS-mcD8GFP x HmlGal4 P0(5)	Drosomycin	18.5196
UAS-mcD8GFP x HmlGal4 P0(5)	Drsl2	15.9144
UAS-mcD8GFP x HmlGal4 P0(5)	Drsl2	16.0138
UAS-mcD8GFP x HmlGal4 P0(5)	Drsl3	26.0873
UAS-mcD8GFP x HmlGal4 P0(5)	Drsl3	26.0183
UAS-mcD8GFP x HmlGal4 P0(5)	Drsl5	15.7375
UAS-mcD8GFP x HmlGal4 P0(5)	Drsl5	15.8002
UAS-mcD8GFP x HmlGal4 P0(5)	Metchnikowin	20.3137
UAS-mcD8GFP x HmlGal4 P0(5)	Metchnikowin	20.2545
UAS-mcD8GFP x HmlGal4 P0(5)	RpL32	16.931
UAS-mcD8GFP x HmlGal4 P0(5)	RpL32	16.8318

## Sheet: Fig.3C & S2-4_Fig
Sample Name	Target Name	CT
EcRDNxAkhR L3(1)	Attacin A	36.1315
EcRDNxAkhR L3(1)	Attacin A	37.3955
EcRDNxAkhR L3(1)	Cecropin A1	27.5803
EcRDNxAkhR L3(1)	Cecropin A1	27.2637
EcRDNxAkhR L3(1)	Drosocin	23.9073
EcRDNxAkhR L3(1)	Drosocin	23.9707
EcRDNxAkhR L3(1)	Drsl2	29.7552
EcRDNxAkhR L3(1)	Drsl2	29.5453
EcRDNxAkhR L3(1)	Drsl3	29.9719
EcRDNxAkhR L3(1)	Drsl3	30.2971
EcRDNxAkhR L3(1)	Drsl5	25.7548
EcRDNxAkhR L3(1)	Drsl5	25.753
EcRDNxAkhR L3(1)	Metchnikowin	23.1755
EcRDNxAkhR L3(1)	Metchnikowin	23.19
EcRDNxAkhR L3(1)	RpL32	16.9326
EcRDNxAkhR L3(1)	RpL32	17.0547
EcRDNxAkhR L3(2)	Attacin A	35.7764
EcRDNxAkhR L3(2)	Attacin A	38.287
EcRDNxAkhR L3(2)	Cecropin A1	27.8175
EcRDNxAkhR L3(2)	Cecropin A1	27.5667
EcRDNxAkhR L3(2)	Drosocin	23.9862
EcRDNxAkhR L3(2)	Drosocin	24.0773
EcRDNxAkhR L3(2)	Drsl2	29.4974
EcRDNxAkhR L3(2)	Drsl2	29.5545
EcRDNxAkhR L3(2)	Drsl3	29.8836
EcRDNxAkhR L3(2)	Drsl3	29.8522
EcRDNxAkhR L3(2)	Drsl5	25.6788
EcRDNxAkhR L3(2)	Drsl5	25.7681
EcRDNxAkhR L3(2)	Metchnikowin	23.2323
EcRDNxAkhR L3(2)	Metchnikowin	23.2588
EcRDNxAkhR L3(2)	RpL32	17.0641
EcRDNxAkhR L3(2)	RpL32	17.1489
EcRDNxAkhR L3(3)	Attacin A	31.3018
EcRDNxAkhR L3(3)	Attacin A	31.0239
EcRDNxAkhR L3(3)	Cecropin A1	27.2186
EcRDNxAkhR L3(3)	Cecropin A1	26.9639
EcRDNxAkhR L3(3)	Drosocin	21.9487
EcRDNxAkhR L3(3)	Drosocin	22.0111
EcRDNxAkhR L3(3)	Drsl2	31.2388
EcRDNxAkhR L3(3)	Drsl2	31.3659
EcRDNxAkhR L3(3)	Drsl3	29.0381
EcRDNxAkhR L3(3)	Drsl3	29.5921
EcRDNxAkhR L3(3)	Drsl5	25.1939
EcRDNxAkhR L3(3)	Drsl5	25.3598
EcRDNxAkhR L3(3)	Metchnikowin	20.3832
EcRDNxAkhR L3(3)	Metchnikowin	20.4142
EcRDNxAkhR L3(3)	RpL32	17.7983
EcRDNxAkhR L3(3)	RpL32	17.9746
EcRDNxAkhR L3(4)	Attacin A	32.0755
EcRDNxAkhR L3(4)	Attacin A	32.1944
EcRDNxAkhR L3(4)	Cecropin A1	28.8156
EcRDNxAkhR L3(4)	Cecropin A1	28.8684
EcRDNxAkhR L3(4)	Drosocin	25.6559
EcRDNxAkhR L3(4)	Drosocin	25.7166
EcRDNxAkhR L3(4)	Drsl2	30.1037
EcRDNxAkhR L3(4)	Drsl2	30.0694
EcRDNxAkhR L3(4)	Drsl3	27.3107
EcRDNxAkhR L3(4)	Drsl3	27.3715
EcRDNxAkhR L3(4)	Drsl5	25.9423
EcRDNxAkhR L3(4)	Drsl5	25.9512
EcRDNxAkhR L3(4)	Metchnikowin	23.6675
EcRDNxAkhR L3(4)	Metchnikowin	23.8682
EcRDNxAkhR L3(4)	RpL32	18.0753
EcRDNxAkhR L3(4)	RpL32	18.1736
EcRDNxAkhR L3(5)	Attacin A	35.3899
EcRDNxAkhR L3(5)	Attacin A	32.8838
EcRDNxAkhR L3(5)	Cecropin A1	23.9467
EcRDNxAkhR L3(5)	Cecropin A1	23.9871
EcRDNxAkhR L3(5)	Drosocin	22.557
EcRDNxAkhR L3(5)	Drosocin	22.4739
EcRDNxAkhR L3(5)	Drsl2	29.9359
EcRDNxAkhR L3(5)	Drsl2	29.8936
EcRDNxAkhR L3(5)	Drsl3	27.3084
EcRDNxAkhR L3(5)	Drsl3	27.3264
EcRDNxAkhR L3(5)	Drsl5	25.2749
EcRDNxAkhR L3(5)	Drsl5	25.2697
EcRDNxAkhR L3(5)	Metchnikowin	22.6625
EcRDNxAkhR L3(5)	Metchnikowin	22.7593
EcRDNxAkhR L3(5)	RpL32	17.5712
EcRDNxAkhR L3(5)	RpL32	17.6736
EcRDNxAkhR P0(1)	Attacin A	35.1197
EcRDNxAkhR P0(1)	Attacin A	34.6495
EcRDNxAkhR P0(1)	Cecropin A1	23.4399
EcRDNxAkhR P0(1)	Cecropin A1	23.4978
EcRDNxAkhR P0(1)	Drosocin	26.0625
EcRDNxAkhR P0(1)	Drosocin	26.2065
EcRDNxAkhR P0(1)	Drsl2	15.8102
EcRDNxAkhR P0(1)	Drsl2	15.8207
EcRDNxAkhR P0(1)	Drsl3	24.5521
EcRDNxAkhR P0(1)	Drsl3	24.6041
EcRDNxAkhR P0(1)	Drsl5	17.0094
EcRDNxAkhR P0(1)	Drsl5	17.0584
EcRDNxAkhR P0(1)	Metchnikowin	21.9952
EcRDNxAkhR P0(1)	Metchnikowin	21.9801
EcRDNxAkhR P0(1)	RpL32	16.4658
EcRDNxAkhR P0(1)	RpL32	16.613
EcRDNxAkhR P0(2)	Attacin A	33.951
EcRDNxAkhR P0(2)	Attacin A	33.5137
EcRDNxAkhR P0(2)	Cecropin A1	23.3099
EcRDNxAkhR P0(2)	Cecropin A1	23.3961
EcRDNxAkhR P0(2)	Drosocin	21.556
EcRDNxAkhR P0(2)	Drosocin	21.6532
EcRDNxAkhR P0(2)	Drsl2	16.2304
EcRDNxAkhR P0(2)	Drsl2	16.1894
EcRDNxAkhR P0(2)	Drsl3	25.5483
EcRDNxAkhR P0(2)	Drsl3	25.3674
EcRDNxAkhR P0(2)	Drsl5	17.2646
EcRDNxAkhR P0(2)	Drsl5	17.3866
EcRDNxAkhR P0(2)	Metchnikowin	20.9749
EcRDNxAkhR P0(2)	Metchnikowin	20.9339
EcRDNxAkhR P0(2)	RpL32	17.5175
EcRDNxAkhR P0(2)	RpL32	17.5685
EcRDNxAkhR P0(3)	Attacin A	31.9095
EcRDNxAkhR P0(3)	Attacin A	32.2549
EcRDNxAkhR P0(3)	Cecropin A1	20.7761
EcRDNxAkhR P0(3)	Cecropin A1	20.7222
EcRDNxAkhR P0(3)	Drosocin	22.8613
EcRDNxAkhR P0(3)	Drosocin	22.885
EcRDNxAkhR P0(3)	Drsl2	15.9973
EcRDNxAkhR P0(3)	Drsl2	15.9556
EcRDNxAkhR P0(3)	Drsl3	24.869
EcRDNxAkhR P0(3)	Drsl3	24.9646
EcRDNxAkhR P0(3)	Drsl5	17.6483
EcRDNxAkhR P0(3)	Drsl5	17.7626
EcRDNxAkhR P0(3)	Metchnikowin	21.7853
EcRDNxAkhR P0(3)	Metchnikowin	21.8292
EcRDNxAkhR P0(3)	RpL32	17.4914
EcRDNxAkhR P0(3)	RpL32	Undetermined
EcRDNxAkhR P0(4)	Attacin A	33.0199
EcRDNxAkhR P0(4)	Attacin A	33.2598
EcRDNxAkhR P0(4)	Cecropin A1	22.493
EcRDNxAkhR P0(4)	Cecropin A1	22.4467
EcRDNxAkhR P0(4)	Drosocin	20.3346
EcRDNxAkhR P0(4)	Drosocin	20.3442
EcRDNxAkhR P0(4)	Drsl2	16.0901
EcRDNxAkhR P0(4)	Drsl2	16.1699
EcRDNxAkhR P0(4)	Drsl3	25.0149
EcRDNxAkhR P0(4)	Drsl3	25.1187
EcRDNxAkhR P0(4)	Drsl5	17.1728
EcRDNxAkhR P0(4)	Drsl5	17.2692
EcRDNxAkhR P0(4)	Metchnikowin	20.7042
EcRDNxAkhR P0(4)	Metchnikowin	20.7237
EcRDNxAkhR P0(4)	RpL32	17.005
EcRDNxAkhR P0(4)	RpL32	17.1137
EcRDNxAkhR P0(5)	Attacin A	34.1767
EcRDNxAkhR P0(5)	Attacin A	34.4744
EcRDNxAkhR P0(5)	Cecropin A1	23.5943
EcRDNxAkhR P0(5)	Cecropin A1	23.6765
EcRDNxAkhR P0(5)	Drosocin	Undetermined
EcRDNxAkhR P0(5)	Drosocin	25.6746
EcRDNxAkhR P0(5)	Drsl2	16.4752
EcRDNxAkhR P0(5)	Drsl2	16.5176
EcRDNxAkhR P0(5)	Drsl3	25.786
EcRDNxAkhR P0(5)	Drsl3	25.9149
EcRDNxAkhR P0(5)	Drsl5	17.6129
EcRDNxAkhR P0(5)	Drsl5	17.753
EcRDNxAkhR P0(5)	Metchnikowin	21.9874
EcRDNxAkhR P0(5)	Metchnikowin	22.098
EcRDNxAkhR P0(5)	RpL32	17.3822
EcRDNxAkhR P0(5)	RpL32	17.6255
mcD8GFPxAkhR L3(1)	Attacin A	32.4469
mcD8GFPxAkhR L3(1)	Attacin A	31.9611
mcD8GFPxAkhR L3(1)	Cecropin A1	27.9138
mcD8GFPxAkhR L3(1)	Cecropin A1	28.0629
mcD8GFPxAkhR L3(1)	Drosocin	25.7112
mcD8GFPxAkhR L3(1)	Drosocin	25.7376
mcD8GFPxAkhR L3(1)	Drsl2	26.9254
mcD8GFPxAkhR L3(1)	Drsl2	26.8234
mcD8GFPxAkhR L3(1)	Drsl3	30.8852
mcD8GFPxAkhR L3(1)	Drsl3	30.5418
mcD8GFPxAkhR L3(1)	Drsl5	28.0388
mcD8GFPxAkhR L3(1)	Drsl5	27.634
mcD8GFPxAkhR L3(1)	Metchnikowin	26.835
mcD8GFPxAkhR L3(1)	Metchnikowin	26.6883
mcD8GFPxAkhR L3(1)	RpL32	16.6699
mcD8GFPxAkhR L3(1)	RpL32	16.4521
mcD8GFPxAkhR L3(2)	Attacin A	34.5118
mcD8GFPxAkhR L3(2)	Attacin A	34.6318
mcD8GFPxAkhR L3(2)	Cecropin A1	28.5788
mcD8GFPxAkhR L3(2)	Cecropin A1	28.7797
mcD8GFPxAkhR L3(2)	Drosocin	23.999
mcD8GFPxAkhR L3(2)	Drosocin	23.9725
mcD8GFPxAkhR L3(2)	Drsl2	29.9532
mcD8GFPxAkhR L3(2)	Drsl2	29.8749
mcD8GFPxAkhR L3(2)	Drsl3	31.3595
mcD8GFPxAkhR L3(2)	Drsl3	31.8659
mcD8GFPxAkhR L3(2)	Drsl5	28.2499
mcD8GFPxAkhR L3(2)	Drsl5	28.4501
mcD8GFPxAkhR L3(2)	Metchnikowin	25.6457
mcD8GFPxAkhR L3(2)	Metchnikowin	25.6173
mcD8GFPxAkhR L3(2)	RpL32	17.1509
mcD8GFPxAkhR L3(2)	RpL32	17.1065
mcD8GFPxAkhR L3(3)	Attacin A	32.2937
mcD8GFPxAkhR L3(3)	Attacin A	32.0522
mcD8GFPxAkhR L3(3)	Cecropin A1	28.2746
mcD8GFPxAkhR L3(3)	Cecropin A1	27.9204
mcD8GFPxAkhR L3(3)	Drosocin	22.9242
mcD8GFPxAkhR L3(3)	Drosocin	22.9024
mcD8GFPxAkhR L3(3)	Drsl2	31.8476
mcD8GFPxAkhR L3(3)	Drsl2	32.1507
mcD8GFPxAkhR L3(3)	Drsl3	32.2845
mcD8GFPxAkhR L3(3)	Drsl3	31.9686
mcD8GFPxAkhR L3(3)	Drsl5	27.8544
mcD8GFPxAkhR L3(3)	Drsl5	27.8051
mcD8GFPxAkhR L3(3)	Metchnikowin	23.831
mcD8GFPxAkhR L3(3)	Metchnikowin	23.9435
mcD8GFPxAkhR L3(3)	RpL32	17.1941
mcD8GFPxAkhR L3(3)	RpL32	17.331
mcD8GFPxAkhR L3(4)	Attacin A	27.7385
mcD8GFPxAkhR L3(4)	Attacin A	27.832
mcD8GFPxAkhR L3(4)	Cecropin A1	24.0099
mcD8GFPxAkhR L3(4)	Cecropin A1	24.072
mcD8GFPxAkhR L3(4)	Drosocin	24.6052
mcD8GFPxAkhR L3(4)	Drosocin	24.6651
mcD8GFPxAkhR L3(4)	Drsl2	30.3282
mcD8GFPxAkhR L3(4)	Drsl2	30.9299
mcD8GFPxAkhR L3(4)	Drsl3	33.618
mcD8GFPxAkhR L3(4)	Drsl3	31.4265
mcD8GFPxAkhR L3(4)	Drsl5	25.4654
mcD8GFPxAkhR L3(4)	Drsl5	25.4147
mcD8GFPxAkhR L3(4)	Metchnikowin	23.0562
mcD8GFPxAkhR L3(4)	Metchnikowin	23.1109
mcD8GFPxAkhR L3(4)	RpL32	16.9703
mcD8GFPxAkhR L3(4)	RpL32	17.0355
mcD8GFPxAkhR L3(5)	Attacin A	27.9228
mcD8GFPxAkhR L3(5)	Attacin A	27.9274
mcD8GFPxAkhR L3(5)	Cecropin A1	26.6324
mcD8GFPxAkhR L3(5)	Cecropin A1	26.9005
mcD8GFPxAkhR L3(5)	Drosocin	22.9099
mcD8GFPxAkhR L3(5)	Drosocin	22.9833
mcD8GFPxAkhR L3(5)	Drsl2	29.7463
mcD8GFPxAkhR L3(5)	Drsl2	30.615
mcD8GFPxAkhR L3(5)	Drsl3	31.3205
mcD8GFPxAkhR L3(5)	Drsl3	32.0469
mcD8GFPxAkhR L3(5)	Drsl5	26.4096
mcD8GFPxAkhR L3(5)	Drsl5	26.5005
mcD8GFPxAkhR L3(5)	Metchnikowin	26.9228
mcD8GFPxAkhR L3(5)	Metchnikowin	26.9785
mcD8GFPxAkhR L3(5)	RpL32	15.8247
mcD8GFPxAkhR L3(5)	RpL32	15.98
mcD8GFPxAkhR P0(1)	Attacin A	27.8727
mcD8GFPxAkhR P0(1)	Attacin A	27.8396
mcD8GFPxAkhR P0(1)	Cecropin A1	20.5391
mcD8GFPxAkhR P0(1)	Cecropin A1	20.655
mcD8GFPxAkhR P0(1)	Drosocin	25.3852
mcD8GFPxAkhR P0(1)	Drosocin	25.3005
mcD8GFPxAkhR P0(1)	Drsl2	15.1755
mcD8GFPxAkhR P0(1)	Drsl2	15.1836
mcD8GFPxAkhR P0(1)	Drsl3	25.2743
mcD8GFPxAkhR P0(1)	Drsl3	25.1292
mcD8GFPxAkhR P0(1)	Drsl5	16.6503
mcD8GFPxAkhR P0(1)	Drsl5	16.626
mcD8GFPxAkhR P0(1)	Metchnikowin	21.0704
mcD8GFPxAkhR P0(1)	Metchnikowin	21.1141
mcD8GFPxAkhR P0(1)	RpL32	17.0807
mcD8GFPxAkhR P0(1)	RpL32	17.1617
mcD8GFPxAkhR P0(2)	Attacin A	29.2136
mcD8GFPxAkhR P0(2)	Attacin A	29.2997
mcD8GFPxAkhR P0(2)	Cecropin A1	20.8658
mcD8GFPxAkhR P0(2)	Cecropin A1	20.8369
mcD8GFPxAkhR P0(2)	Drosocin	25.9673
mcD8GFPxAkhR P0(2)	Drosocin	26.0352
mcD8GFPxAkhR P0(2)	Drsl2	15.2785
mcD8GFPxAkhR P0(2)	Drsl2	15.303
mcD8GFPxAkhR P0(2)	Drsl3	25.2884
mcD8GFPxAkhR P0(2)	Drsl3	25.3278
mcD8GFPxAkhR P0(2)	Drsl5	16.1652
mcD8GFPxAkhR P0(2)	Drsl5	16.2253
mcD8GFPxAkhR P0(2)	Metchnikowin	20.8773
mcD8GFPxAkhR P0(2)	Metchnikowin	20.888
mcD8GFPxAkhR P0(2)	RpL32	16.8485
mcD8GFPxAkhR P0(2)	RpL32	16.9934
mcD8GFPxAkhR P0(3)	Attacin A	28.3981
mcD8GFPxAkhR P0(3)	Attacin A	28.3229
mcD8GFPxAkhR P0(3)	Cecropin A1	21.1646
mcD8GFPxAkhR P0(3)	Cecropin A1	21.2493
mcD8GFPxAkhR P0(3)	Drosocin	26.2737
mcD8GFPxAkhR P0(3)	Drosocin	26.2239
mcD8GFPxAkhR P0(3)	Drsl2	15.3309
mcD8GFPxAkhR P0(3)	Drsl2	15.3624
mcD8GFPxAkhR P0(3)	Drsl3	25.2472
mcD8GFPxAkhR P0(3)	Drsl3	25.3122
mcD8GFPxAkhR P0(3)	Drsl5	16.299
mcD8GFPxAkhR P0(3)	Drsl5	16.3509
mcD8GFPxAkhR P0(3)	Metchnikowin	20.5445
mcD8GFPxAkhR P0(3)	Metchnikowin	20.6072
mcD8GFPxAkhR P0(3)	RpL32	16.5653
mcD8GFPxAkhR P0(3)	RpL32	16.6406
mcD8GFPxAkhR P0(4)	Attacin A	25.5263
mcD8GFPxAkhR P0(4)	Attacin A	25.412
mcD8GFPxAkhR P0(4)	Cecropin A1	20.7872
mcD8GFPxAkhR P0(4)	Cecropin A1	20.8483
mcD8GFPxAkhR P0(4)	Drosocin	25.1856
mcD8GFPxAkhR P0(4)	Drosocin	25.1391
mcD8GFPxAkhR P0(4)	Drsl2	15.1561
mcD8GFPxAkhR P0(4)	Drsl2	15.143
mcD8GFPxAkhR P0(4)	Drsl3	24.4011
mcD8GFPxAkhR P0(4)	Drsl3	24.5551
mcD8GFPxAkhR P0(4)	Drsl5	15.9611
mcD8GFPxAkhR P0(4)	Drsl5	15.9774
mcD8GFPxAkhR P0(4)	Metchnikowin	20.6538
mcD8GFPxAkhR P0(4)	Metchnikowin	20.7084
mcD8GFPxAkhR P0(4)	RpL32	17.1283
mcD8GFPxAkhR P0(4)	RpL32	16.9946
mcD8GFPxAkhR P0(5)	Attacin A	25.7845
mcD8GFPxAkhR P0(5)	Attacin A	25.9192
mcD8GFPxAkhR P0(5)	Cecropin A1	21.4892
mcD8GFPxAkhR P0(5)	Cecropin A1	21.4704
mcD8GFPxAkhR P0(5)	Drosocin	24.8335
mcD8GFPxAkhR P0(5)	Drosocin	25.0226
mcD8GFPxAkhR P0(5)	Drsl2	15.2542
mcD8GFPxAkhR P0(5)	Drsl2	15.3703
mcD8GFPxAkhR P0(5)	Drsl3	25.2219
mcD8GFPxAkhR P0(5)	Drsl3	25.2053
mcD8GFPxAkhR P0(5)	Drsl5	16.9422
mcD8GFPxAkhR P0(5)	Drsl5	16.9795
mcD8GFPxAkhR P0(5)	Metchnikowin	20.7696
mcD8GFPxAkhR P0(5)	Metchnikowin	20.7841
mcD8GFPxAkhR P0(5)	RpL32	17.2447
mcD8GFPxAkhR P0(5)	RpL32	17.2372

## Sheet: S2-2_Fig
Sample Name	Target Name	CT
Dorsal L3(1)	Drosomycin	22.981
Dorsal L3(1)	Drosomycin	22.997
Dorsal L3(1)	RpL32	16.5
Dorsal L3(1)	RpL32	16.464
Dorsal L3(2)	Drosomycin	27.201
Dorsal L3(2)	Drosomycin	27.197
Dorsal L3(2)	RpL32	18.194
Dorsal L3(2)	RpL32	18.064
Dorsal L3(3)	Drosomycin	25.469
Dorsal L3(3)	Drosomycin	25.542
Dorsal L3(3)	RpL32	17.573
Dorsal L3(3)	RpL32	17.577
Dorsal L3(4)	Drosomycin	20.306
Dorsal L3(4)	Drosomycin	20.279
Dorsal L3(4)	RpL32	16.915
Dorsal L3(4)	RpL32	16.917
Dorsal L3(5)	Drosomycin	25.287
Dorsal L3(5)	Drosomycin	25.294
Dorsal L3(5)	RpL32	17.096
Dorsal L3(5)	RpL32	17.297
Dorsal P0(1)	Drosomycin	18.972
Dorsal P0(1)	Drosomycin	18.917
Dorsal P0(1)	RpL32	16.952
Dorsal P0(1)	RpL32	16.928
Dorsal P0(2)	Drosomycin	18.347
Dorsal P0(2)	Drosomycin	18.342
Dorsal P0(2)	RpL32	16.798
Dorsal P0(2)	RpL32	16.839
Dorsal P0(3)	Drosomycin	17.36
Dorsal P0(3)	Drosomycin	17.198
Dorsal P0(3)	RpL32	16.655
Dorsal P0(3)	RpL32	16.843
Dorsal P0(4)	Drosomycin	20.825
Dorsal P0(4)	Drosomycin	20.672
Dorsal P0(4)	RpL32	17.115
Dorsal P0(4)	RpL32	17.166
Dorsal P0(5)	Drosomycin	18.362
Dorsal P0(5)	Drosomycin	18.374
Dorsal P0(5)	RpL32	17.911
Dorsal P0(5)	RpL32	17.984
Iso L3(1)	Drosomycin	23.6846
Iso L3(1)	Drosomycin	23.5518
Iso L3(1)	RpL32	16.9705
Iso L3(1)	RpL32	16.6551
Iso L3(2)	Drosomycin	29.6014
Iso L3(2)	Drosomycin	29.8365
Iso L3(2)	RpL32	17.0271
Iso L3(2)	RpL32	17.0096
Iso L3(3)	Drosomycin	23.7743
Iso L3(3)	Drosomycin	23.7334
Iso L3(3)	RpL32	17.2509
Iso L3(3)	RpL32	17.4338
Iso L3(4)	Drosomycin	30.2457
Iso L3(4)	Drosomycin	30.43
Iso L3(4)	RpL32	17.0436
Iso L3(4)	RpL32	17.2659
Iso L3(5)	Drosomycin	31.689
Iso L3(5)	Drosomycin	32.1146
Iso L3(5)	RpL32	18.2192
Iso L3(5)	RpL32	18.5015
Iso P0(1)	Drosomycin	16.7718
Iso P0(1)	Drosomycin	16.7851
Iso P0(1)	RpL32	17.0181
Iso P0(1)	RpL32	17.1768
Iso P0(2)	Drosomycin	17.7167
Iso P0(2)	Drosomycin	17.5613
Iso P0(2)	RpL32	16.9975
Iso P0(2)	RpL32	16.9954
Iso P0(3)	Drosomycin	18.3144
Iso P0(3)	Drosomycin	18.6607
Iso P0(3)	RpL32	19.3055
Iso P0(3)	RpL32	19.5254
Iso P0(4)	Drosomycin	17.1621
Iso P0(4)	Drosomycin	17.0957
Iso P0(4)	RpL32	16.8739
Iso P0(4)	RpL32	16.9805
Iso P0(5)	Drosomycin	15.8333
Iso P0(5)	Drosomycin	16.2268
Iso P0(5)	RpL32	17.644
Iso P0(5)	RpL32	16.4216

## Sheet: Fig.4A & S3_Fig
Sample Name	Target Name	CT
EcRDN L3(1)	Cecropin A1	28.4403
EcRDN L3(1)	Cecropin A1	29.0103
EcRDN L3(1)	Defensin	29.8116
EcRDN L3(1)	Defensin	29.4514
EcRDN L3(1)	Drsl2	27.4584
EcRDN L3(1)	Drsl2	27.5438
EcRDN L3(1)	Drsl3	27.8164
EcRDN L3(1)	Drsl3	28.0303
EcRDN L3(1)	Drsl5	27.847
EcRDN L3(1)	Drsl5	27.5572
EcRDN L3(1)	Metchnikowin	25.2492
EcRDN L3(1)	Metchnikowin	25.49
EcRDN L3(1)	RpL32	15.3807
EcRDN L3(1)	RpL32	15.6398
EcRDN L3(2)	Cecropin A1	29.4319
EcRDN L3(2)	Cecropin A1	29.4916
EcRDN L3(2)	Defensin	31.1765
EcRDN L3(2)	Defensin	30.9026
EcRDN L3(2)	Drsl2	29.8897
EcRDN L3(2)	Drsl2	30.106
EcRDN L3(2)	Drsl3	28.7519
EcRDN L3(2)	Drsl3	28.9575
EcRDN L3(2)	Drsl5	28.451
EcRDN L3(2)	Drsl5	28.4665
EcRDN L3(2)	Metchnikowin	26.5797
EcRDN L3(2)	Metchnikowin	26.4828
EcRDN L3(2)	RpL32	16.7221
EcRDN L3(2)	RpL32	16.6944
EcRDN L3(3)	Cecropin A1	30.1406
EcRDN L3(3)	Cecropin A1	30.6716
EcRDN L3(3)	Defensin	30.8516
EcRDN L3(3)	Defensin	30.5125
EcRDN L3(3)	Drsl2	29.8798
EcRDN L3(3)	Drsl2	29.56
EcRDN L3(3)	Drsl3	29.8952
EcRDN L3(3)	Drsl3	29.9781
EcRDN L3(3)	Drsl5	29.4708
EcRDN L3(3)	Drsl5	29.3888
EcRDN L3(3)	Metchnikowin	27.2327
EcRDN L3(3)	Metchnikowin	27.4364
EcRDN L3(3)	RpL32	16.9012
EcRDN L3(3)	RpL32	17.0463
EcRDN L3(4)	Cecropin A1	28.8186
EcRDN L3(4)	Cecropin A1	28.0146
EcRDN L3(4)	Defensin	28.6067
EcRDN L3(4)	Defensin	28.4139
EcRDN L3(4)	Drsl2	29.6017
EcRDN L3(4)	Drsl2	29.7516
EcRDN L3(4)	Drsl3	27.5987
EcRDN L3(4)	Drsl3	27.6193
EcRDN L3(4)	Drsl5	28.1714
EcRDN L3(4)	Drsl5	28.4151
EcRDN L3(4)	Metchnikowin	25.233
EcRDN L3(4)	Metchnikowin	25.1668
EcRDN L3(4)	RpL32	15.9068
EcRDN L3(4)	RpL32	17.1936
EcRDN L3(5)	Cecropin A1	28.8115
EcRDN L3(5)	Cecropin A1	29.261
EcRDN L3(5)	Defensin	30.4775
EcRDN L3(5)	Defensin	30.6474
EcRDN L3(5)	Drsl2	30.3357
EcRDN L3(5)	Drsl2	30.5249
EcRDN L3(5)	Drsl3	29.3124
EcRDN L3(5)	Drsl3	29.0828
EcRDN L3(5)	Drsl5	29.6566
EcRDN L3(5)	Drsl5	29.1453
EcRDN L3(5)	Metchnikowin	27.3036
EcRDN L3(5)	Metchnikowin	27.5436
EcRDN L3(5)	RpL32	17.9331
EcRDN L3(5)	RpL32	17.9197
EcRDN P0(1)	Cecropin A1	26.2525
EcRDN P0(1)	Cecropin A1	26.1454
EcRDN P0(1)	Defensin	29.2476
EcRDN P0(1)	Defensin	29.2109
EcRDN P0(1)	Drsl2	18.5779
EcRDN P0(1)	Drsl2	18.5892
EcRDN P0(1)	Drsl3	26.739
EcRDN P0(1)	Drsl3	26.5455
EcRDN P0(1)	Drsl5	15.746
EcRDN P0(1)	Drsl5	15.8021
EcRDN P0(1)	Metchnikowin	22.3936
EcRDN P0(1)	Metchnikowin	22.3429
EcRDN P0(1)	RpL32	15.1672
EcRDN P0(1)	RpL32	15.2592
EcRDN P0(2)	Cecropin A1	26.896
EcRDN P0(2)	Cecropin A1	26.9665
EcRDN P0(2)	Defensin	29.5932
EcRDN P0(2)	Defensin	29.4572
EcRDN P0(2)	Drsl2	19.2473
EcRDN P0(2)	Drsl2	19.2815
EcRDN P0(2)	Drsl3	26.9538
EcRDN P0(2)	Drsl3	27.1189
EcRDN P0(2)	Drsl5	16.7369
EcRDN P0(2)	Drsl5	16.6293
EcRDN P0(2)	Metchnikowin	22.5582
EcRDN P0(2)	Metchnikowin	21.858
EcRDN P0(2)	RpL32	15.8943
EcRDN P0(2)	RpL32	16.3603
EcRDN P0(3)	Cecropin A1	25.5763
EcRDN P0(3)	Cecropin A1	25.7947
EcRDN P0(3)	Defensin	30.0441
EcRDN P0(3)	Defensin	30.1126
EcRDN P0(3)	Drsl2	18.7844
EcRDN P0(3)	Drsl2	18.8308
EcRDN P0(3)	Drsl3	26.8831
EcRDN P0(3)	Drsl3	26.795
EcRDN P0(3)	Drsl5	17.3035
EcRDN P0(3)	Drsl5	17.3826
EcRDN P0(3)	Metchnikowin	21.3003
EcRDN P0(3)	Metchnikowin	21.3313
EcRDN P0(3)	RpL32	15.8235
EcRDN P0(3)	RpL32	15.5431
EcRDN P0(4)	Cecropin A1	26.116
EcRDN P0(4)	Cecropin A1	26.1886
EcRDN P0(4)	Defensin	29.7302
EcRDN P0(4)	Defensin	29.7217
EcRDN P0(4)	Drsl2	18.8215
EcRDN P0(4)	Drsl2	18.7418
EcRDN P0(4)	Drsl3	26.4888
EcRDN P0(4)	Drsl3	26.7227
EcRDN P0(4)	Drsl5	16.2344
EcRDN P0(4)	Drsl5	16.3583
EcRDN P0(4)	Metchnikowin	22.1744
EcRDN P0(4)	Metchnikowin	22.1047
EcRDN P0(4)	RpL32	15.155
EcRDN P0(4)	RpL32	15.4004
EcRDN P0(5)	Cecropin A1	26.3689
EcRDN P0(5)	Cecropin A1	26.5851
EcRDN P0(5)	Defensin	29.8021
EcRDN P0(5)	Defensin	30.4821
EcRDN P0(5)	Drsl2	19.5566
EcRDN P0(5)	Drsl2	19.4491
EcRDN P0(5)	Drsl3	27.3298
EcRDN P0(5)	Drsl3	27.3666
EcRDN P0(5)	Drsl5	16.0934
EcRDN P0(5)	Drsl5	16.2772
EcRDN P0(5)	Metchnikowin	21.1377
EcRDN P0(5)	Metchnikowin	20.9804
EcRDN P0(5)	RpL32	15.0657
EcRDN P0(5)	RpL32	15.257
mcD8GFP L3(1)	Cecropin A1	26.2599
mcD8GFP L3(1)	Cecropin A1	26.5041
mcD8GFP L3(1)	Defensin	28.7679
mcD8GFP L3(1)	Defensin	29.5838
mcD8GFP L3(1)	Drsl2	27.8881
mcD8GFP L3(1)	Drsl2	28.0287
mcD8GFP L3(1)	Drsl3	30.9869
mcD8GFP L3(1)	Drsl3	29.9503
mcD8GFP L3(1)	Drsl5	26.475
mcD8GFP L3(1)	Drsl5	26.5419
mcD8GFP L3(1)	Metchnikowin	25.8943
mcD8GFP L3(1)	Metchnikowin	25.7843
mcD8GFP L3(1)	RpL32	15.6622
mcD8GFP L3(1)	RpL32	15.3059
mcD8GFP L3(2)	Cecropin A1	26.0981
mcD8GFP L3(2)	Cecropin A1	25.3528
mcD8GFP L3(2)	Defensin	30.6661
mcD8GFP L3(2)	Defensin	29.1389
mcD8GFP L3(2)	Drsl2	27.1169
mcD8GFP L3(2)	Drsl2	27.7386
mcD8GFP L3(2)	Drsl3	30.45
mcD8GFP L3(2)	Drsl3	30.2666
mcD8GFP L3(2)	Drsl5	26.7839
mcD8GFP L3(2)	Drsl5	26.9846
mcD8GFP L3(2)	Metchnikowin	25.8979
mcD8GFP L3(2)	Metchnikowin	25.8359
mcD8GFP L3(2)	RpL32	15.2961
mcD8GFP L3(2)	RpL32	15.0775
mcD8GFP L3(3)	Cecropin A1	24.9012
mcD8GFP L3(3)	Cecropin A1	24.9664
mcD8GFP L3(3)	Defensin	25.9816
mcD8GFP L3(3)	Defensin	26.2817
mcD8GFP L3(3)	Drsl2	28.4404
mcD8GFP L3(3)	Drsl2	27.9725
mcD8GFP L3(3)	Drsl3	31.717
mcD8GFP L3(3)	Drsl3	30.2848
mcD8GFP L3(3)	Drsl5	27.3784
mcD8GFP L3(3)	Drsl5	27.7177
mcD8GFP L3(3)	Metchnikowin	27.2307
mcD8GFP L3(3)	Metchnikowin	27.3715
mcD8GFP L3(3)	RpL32	15.4858
mcD8GFP L3(3)	RpL32	15.304
mcD8GFP L3(4)	Cecropin A1	25.0606
mcD8GFP L3(4)	Cecropin A1	Undetermined
mcD8GFP L3(4)	Defensin	29.6989
mcD8GFP L3(4)	Defensin	29.8271
mcD8GFP L3(4)	Drsl2	29.0878
mcD8GFP L3(4)	Drsl2	29.1534
mcD8GFP L3(4)	Drsl3	30.5386
mcD8GFP L3(4)	Drsl3	31.5157
mcD8GFP L3(4)	Drsl5	27.4249
mcD8GFP L3(4)	Drsl5	28.0156
mcD8GFP L3(4)	Metchnikowin	26.3066
mcD8GFP L3(4)	Metchnikowin	26.2235
mcD8GFP L3(4)	RpL32	15.2506
mcD8GFP L3(4)	RpL32	15.3825
mcD8GFP L3(5)	Cecropin A1	25.3524
mcD8GFP L3(5)	Cecropin A1	25.2847
mcD8GFP L3(5)	Defensin	30.7787
mcD8GFP L3(5)	Defensin	30.3495
mcD8GFP L3(5)	Drsl2	27.9481
mcD8GFP L3(5)	Drsl2	27.8505
mcD8GFP L3(5)	Drsl3	31.2918
mcD8GFP L3(5)	Drsl3	31.4624
mcD8GFP L3(5)	Drsl5	27.7941
mcD8GFP L3(5)	Drsl5	27.7835
mcD8GFP L3(5)	Metchnikowin	27.5248
mcD8GFP L3(5)	Metchnikowin	27.3323
mcD8GFP L3(5)	RpL32	15.2147
mcD8GFP L3(5)	RpL32	15.3714
mcD8GFP P0(1)	Cecropin A1	23.69
mcD8GFP P0(1)	Cecropin A1	23.9043
mcD8GFP P0(1)	Defensin	26.3417
mcD8GFP P0(1)	Defensin	26.8689
mcD8GFP P0(1)	Drsl2	14.7269
mcD8GFP P0(1)	Drsl2	14.9945
mcD8GFP P0(1)	Drsl3	24.7726
mcD8GFP P0(1)	Drsl3	25.033
mcD8GFP P0(1)	Drsl5	15.9581
mcD8GFP P0(1)	Drsl5	16.0035
mcD8GFP P0(1)	Metchnikowin	20.4752
mcD8GFP P0(1)	Metchnikowin	20.6226
mcD8GFP P0(1)	RpL32	14.7012
mcD8GFP P0(1)	RpL32	16.0318
mcD8GFP P0(2)	Cecropin A1	21.5519
mcD8GFP P0(2)	Cecropin A1	21.7376
mcD8GFP P0(2)	Defensin	25.5992
mcD8GFP P0(2)	Defensin	25.5765
mcD8GFP P0(2)	Drsl2	14.3736
mcD8GFP P0(2)	Drsl2	14.6229
mcD8GFP P0(2)	Drsl3	24.3254
mcD8GFP P0(2)	Drsl3	24.3948
mcD8GFP P0(2)	Drsl5	16.4761
mcD8GFP P0(2)	Drsl5	16.496
mcD8GFP P0(2)	Metchnikowin	19.1803
mcD8GFP P0(2)	Metchnikowin	19.1961
mcD8GFP P0(2)	RpL32	15.3144
mcD8GFP P0(2)	RpL32	15.4605
mcD8GFP P0(3)	Cecropin A1	23.3144
mcD8GFP P0(3)	Cecropin A1	23.3392
mcD8GFP P0(3)	Defensin	26.3222
mcD8GFP P0(3)	Defensin	26.1301
mcD8GFP P0(3)	Drsl2	15.2963
mcD8GFP P0(3)	Drsl2	15.4307
mcD8GFP P0(3)	Drsl3	25.2028
mcD8GFP P0(3)	Drsl3	25.3824
mcD8GFP P0(3)	Drsl5	15.0544
mcD8GFP P0(3)	Drsl5	15.0706
mcD8GFP P0(3)	Metchnikowin	20.3448
mcD8GFP P0(3)	Metchnikowin	20.3846
mcD8GFP P0(3)	RpL32	15.0928
mcD8GFP P0(3)	RpL32	15.0821
mcD8GFP P0(4)	Cecropin A1	23.3554
mcD8GFP P0(4)	Cecropin A1	23.7176
mcD8GFP P0(4)	Defensin	26.7926
mcD8GFP P0(4)	Defensin	26.999
mcD8GFP P0(4)	Drsl2	14.0009
mcD8GFP P0(4)	Drsl2	14.307
mcD8GFP P0(4)	Drsl3	24.0443
mcD8GFP P0(4)	Drsl3	23.966
mcD8GFP P0(4)	Drsl5	15.3485
mcD8GFP P0(4)	Drsl5	15.5688
mcD8GFP P0(4)	Metchnikowin	18.9006
mcD8GFP P0(4)	Metchnikowin	18.8979
mcD8GFP P0(4)	RpL32	15.242
mcD8GFP P0(4)	RpL32	15.0621
mcD8GFP P0(5)	Cecropin A1	25.3133
mcD8GFP P0(5)	Cecropin A1	24.5535
mcD8GFP P0(5)	Defensin	27.8256
mcD8GFP P0(5)	Defensin	27.9882
mcD8GFP P0(5)	Drsl2	14.716
mcD8GFP P0(5)	Drsl2	13.9424
mcD8GFP P0(5)	Drsl3	24.7271
mcD8GFP P0(5)	Drsl3	24.6773
mcD8GFP P0(5)	Drsl5	16.1523
mcD8GFP P0(5)	Drsl5	16.1293
mcD8GFP P0(5)	Metchnikowin	21.242
mcD8GFP P0(5)	Metchnikowin	20.7026
mcD8GFP P0(5)	RpL32	15.4213
mcD8GFP P0(5)	RpL32	15.7556
EcRDN x MexGal4 L3(1)	Drosomycin	25.6446
EcRDN x MexGal4 L3(1)	Drosomycin	25.5754
EcRDN x MexGal4 L3(1)	RpL32	16.357
EcRDN x MexGal4 L3(1)	RpL32	16.5318
EcRDN x MexGal4 L3(2)	Drosomycin	25.2801
EcRDN x MexGal4 L3(2)	Drosomycin	25.4084
EcRDN x MexGal4 L3(2)	RpL32	17.5474
EcRDN x MexGal4 L3(2)	RpL32	17.7077
EcRDN x MexGal4 L3(3)	Drosomycin	25.7206
EcRDN x MexGal4 L3(3)	Drosomycin	25.8646
EcRDN x MexGal4 L3(3)	RpL32	17.7202
EcRDN x MexGal4 L3(3)	RpL32	18.1348
EcRDN x MexGal4 L3(4)	Drosomycin	22.5921
EcRDN x MexGal4 L3(4)	Drosomycin	22.5902
EcRDN x MexGal4 L3(4)	RpL32	17.3851
EcRDN x MexGal4 L3(4)	RpL32	17.3962
EcRDN x MexGal4 L3(5)	Drosomycin	25.7092
EcRDN x MexGal4 L3(5)	Drosomycin	25.7007
EcRDN x MexGal4 L3(5)	RpL32	19.1133
EcRDN x MexGal4 L3(5)	RpL32	19.1879
EcRDN x MexGal4 P0(1)	Drosomycin	17.0782
EcRDN x MexGal4 P0(1)	Drosomycin	17.1623
EcRDN x MexGal4 P0(1)	RpL32	16.3937
EcRDN x MexGal4 P0(1)	RpL32	16.4743
EcRDN x MexGal4 P0(2)	Drosomycin	17.3583
EcRDN x MexGal4 P0(2)	Drosomycin	17.4156
EcRDN x MexGal4 P0(2)	RpL32	16.884
EcRDN x MexGal4 P0(2)	RpL32	16.9876
EcRDN x MexGal4 P0(3)	Drosomycin	17.0056
EcRDN x MexGal4 P0(3)	Drosomycin	17.0414
EcRDN x MexGal4 P0(3)	RpL32	16.8132
EcRDN x MexGal4 P0(3)	RpL32	16.9082
EcRDN x MexGal4 P0(4)	Drosomycin	17.5851
EcRDN x MexGal4 P0(4)	Drosomycin	17.7306
EcRDN x MexGal4 P0(4)	RpL32	16.6081
EcRDN x MexGal4 P0(4)	RpL32	16.6513
EcRDN x MexGal4 P0(5)	Drosomycin	16.6361
EcRDN x MexGal4 P0(5)	Drosomycin	16.9377
EcRDN x MexGal4 P0(5)	RpL32	16.2332
EcRDN x MexGal4 P0(5)	RpL32	16.6555
mcD8GFP x MexGal4 L3(1)	Drosomycin	25.1488
mcD8GFP x MexGal4 L3(1)	Drosomycin	25.15
mcD8GFP x MexGal4 L3(1)	RpL32	16.6357
mcD8GFP x MexGal4 L3(1)	RpL32	16.6368
mcD8GFP x MexGal4 L3(2)	Drosomycin	27.3155
mcD8GFP x MexGal4 L3(2)	Drosomycin	27.2662
mcD8GFP x MexGal4 L3(2)	RpL32	16.3944
mcD8GFP x MexGal4 L3(2)	RpL32	16.485
mcD8GFP x MexGal4 L3(3)	Drosomycin	26.4494
mcD8GFP x MexGal4 L3(3)	Drosomycin	26.7279
mcD8GFP x MexGal4 L3(3)	RpL32	16.0006
mcD8GFP x MexGal4 L3(3)	RpL32	16.3551
mcD8GFP x MexGal4 L3(4)	Drosomycin	29.9251
mcD8GFP x MexGal4 L3(4)	Drosomycin	29.9868
mcD8GFP x MexGal4 L3(4)	RpL32	16.2763
mcD8GFP x MexGal4 L3(4)	RpL32	16.5984
mcD8GFP x MexGal4 L3(5)	Drosomycin	30.0206
mcD8GFP x MexGal4 L3(5)	Drosomycin	30.2766
mcD8GFP x MexGal4 L3(5)	RpL32	15.9637
mcD8GFP x MexGal4 L3(5)	RpL32	16.5399
mcD8GFP x MexGal4 P0(1)	Drosomycin	19.1001
mcD8GFP x MexGal4 P0(1)	Drosomycin	19.3776
mcD8GFP x MexGal4 P0(1)	RpL32	15.5833
mcD8GFP x MexGal4 P0(1)	RpL32	16.233
mcD8GFP x MexGal4 P0(2)	Drosomycin	17.1383
mcD8GFP x MexGal4 P0(2)	Drosomycin	17.3071
mcD8GFP x MexGal4 P0(2)	RpL32	16.7499
mcD8GFP x MexGal4 P0(2)	RpL32	16.8759
mcD8GFP x MexGal4 P0(3)	Drosomycin	19.9855
mcD8GFP x MexGal4 P0(3)	Drosomycin	19.9996
mcD8GFP x MexGal4 P0(3)	RpL32	16.4311
mcD8GFP x MexGal4 P0(3)	RpL32	16.5739
mcD8GFP x MexGal4 P0(4)	Drosomycin	18.6268
mcD8GFP x MexGal4 P0(4)	Drosomycin	18.8714
mcD8GFP x MexGal4 P0(4)	RpL32	16.6895
mcD8GFP x MexGal4 P0(4)	RpL32	16.6968
mcD8GFP x MexGal4 P0(5)	Drosomycin	17.6709
mcD8GFP x MexGal4 P0(5)	Drosomycin	18.2131
mcD8GFP x MexGal4 P0(5)	RpL32	16.4701
mcD8GFP x MexGal4 P0(5)	RpL32	16.7057

## Sheet: S4_Fig
Sample Name	Target Name	CT
w1118 L3 (1)	Drosomycin	27.1696
w1118 L3 (1)	Drosomycin	27.0839
w1118 L3 (1)	RpL3	26.7061
w1118 L3 (1)	RpL3	26.62
w1118 L3 (2)	Drosomycin	30.8486
w1118 L3 (2)	Drosomycin	30.6059
w1118 L3 (2)	RpL3	27.9874
w1118 L3 (2)	RpL3	28.1961
w1118 L3 (3)	Drosomycin	33.039
w1118 L3 (3)	Drosomycin	32.5634
w1118 L3 (3)	RpL3	27.7607
w1118 L3 (3)	RpL3	27.9586
w1118 L3 (4)	Drosomycin	NA
w1118 L3 (4)	Drosomycin	NA
w1118 L3 (4)	RpL3	27.1651
w1118 L3 (4)	RpL3	27.2844
w1118 L3 (5)	Drosomycin	29.8286
w1118 L3 (5)	Drosomycin	29.8024
w1118 L3 (5)	RpL3	29.1307
w1118 L3 (5)	RpL3	29.1764
w1118 P0 (1)	Drosomycin	20.5842
w1118 P0 (1)	Drosomycin	20.7612
w1118 P0 (1)	RpL3	25.4544
w1118 P0 (1)	RpL3	25.313
w1118 P0 (2)	Drosomycin	20.7347
w1118 P0 (2)	Drosomycin	20.4148
w1118 P0 (2)	RpL3	25.3545
w1118 P0 (2)	RpL3	25.4725
w1118 P0 (3)	Drosomycin	22.0073
w1118 P0 (3)	Drosomycin	22.0688
w1118 P0 (3)	RpL3	24.2903
w1118 P0 (3)	RpL3	24.3857
w1118 P0 (4)	Drosomycin	22.2088
w1118 P0 (4)	Drosomycin	22.22
w1118 P0 (4)	RpL3	25.8235
w1118 P0 (4)	RpL3	25.8742
w1118 P0 (5)	Drosomycin	22.3211
w1118 P0 (5)	Drosomycin	22.3881
w1118 P0 (5)	RpL3	26.8623
w1118 P0 (5)	RpL3	26.7726
outbred L3 (1)	Drosomycin	25.1985
outbred L3 (1)	Drosomycin	25.1952
outbred L3 (1)	RpL3	21.9321
outbred L3 (1)	RpL3	21.8598
outbred L3 (2)	Drosomycin	24.1504
outbred L3 (2)	Drosomycin	24.1103
outbred L3 (2)	RpL3	24.9653
outbred L3 (2)	RpL3	24.987
outbred L3 (3)	Drosomycin	31.107
outbred L3 (3)	Drosomycin	30.8225
outbred L3 (3)	RpL3	21.3882
outbred L3 (3)	RpL3	21.3195
outbred L3 (4)	Drosomycin	22.1683
outbred L3 (4)	Drosomycin	22.1731
outbred L3 (4)	RpL3	20.4709
outbred L3 (4)	RpL3	20.5893
outbred L3 (5)	Drosomycin	28.8103
outbred L3 (5)	Drosomycin	28.6579
outbred L3 (5)	RpL3	21.1362
outbred L3 (5)	RpL3	21.1391
outbred P0 (1)	Drosomycin	18.9602
outbred P0 (1)	Drosomycin	18.9782
outbred P0 (1)	RpL3	19.5968
outbred P0 (1)	RpL3	19.6523
outbred P0 (2)	Drosomycin	19.1164
outbred P0 (2)	Drosomycin	18.9638
outbred P0 (2)	RpL3	19.2163
outbred P0 (2)	RpL3	19.3931
outbred P0 (3)	Drosomycin	18.3305
outbred P0 (3)	Drosomycin	18.3419
outbred P0 (3)	RpL3	20.5432
outbred P0 (3)	RpL3	20.9234
outbred P0 (4)	Drosomycin	22.0115
outbred P0 (4)	Drosomycin	22.0952
outbred P0 (4)	RpL3	25.0482
outbred P0 (4)	RpL3	25.19
outbred P0 (5)	Drosomycin	18.0796
outbred P0 (5)	Drosomycin	18.0499
outbred P0 (5)	RpL3	20.0405
outbred P0 (5)	RpL3	19.9999

## Sheet: Fig.4B
Sample Name	Target Name	CT
dsDrsl2 x MexGal4 L3(1)	Drsl2	19.9865
dsDrsl2 x MexGal4 L3(1)	Drsl2	20.0587
dsDrsl2 x MexGal4 L3(1)	RpL32	15.7068
dsDrsl2 x MexGal4 L3(1)	RpL32	15.5287
dsDrsl2 x MexGal4 L3(2)	Drsl2	20.6414
dsDrsl2 x MexGal4 L3(2)	Drsl2	20.6607
dsDrsl2 x MexGal4 L3(2)	RpL32	14.9892
dsDrsl2 x MexGal4 L3(2)	RpL32	15.0321
dsDrsl2 x MexGal4 L3(3)	Drsl2	22.8174
dsDrsl2 x MexGal4 L3(3)	Drsl2	22.7656
dsDrsl2 x MexGal4 L3(3)	RpL32	15.5576
dsDrsl2 x MexGal4 L3(3)	RpL32	15.6316
dsDrsl2 x MexGal4 L3(4)	Drsl2	25.1175
dsDrsl2 x MexGal4 L3(4)	Drsl2	25.0758
dsDrsl2 x MexGal4 L3(4)	RpL32	15.6141
dsDrsl2 x MexGal4 L3(4)	RpL32	15.6242
dsDrsl2 x MexGal4 L3(5)	Drsl2	22.2852
dsDrsl2 x MexGal4 L3(5)	Drsl2	22.4035
dsDrsl2 x MexGal4 L3(5)	RpL32	15.5357
dsDrsl2 x MexGal4 L3(5)	RpL32	15.763
dsDrsl2 x MexGal4 P0(1)	Drsl2	16.4675
dsDrsl2 x MexGal4 P0(1)	Drsl2	16.5475
dsDrsl2 x MexGal4 P0(1)	RpL32	14.9973
dsDrsl2 x MexGal4 P0(1)	RpL32	15.2566
dsDrsl2 x MexGal4 P0(2)	Drsl2	16.9843
dsDrsl2 x MexGal4 P0(2)	Drsl2	17.0185
dsDrsl2 x MexGal4 P0(2)	RpL32	15.5728
dsDrsl2 x MexGal4 P0(2)	RpL32	16.1547
dsDrsl2 x MexGal4 P0(3)	Drsl2	16.6816
dsDrsl2 x MexGal4 P0(3)	Drsl2	16.7561
dsDrsl2 x MexGal4 P0(3)	RpL32	15.4814
dsDrsl2 x MexGal4 P0(3)	RpL32	15.6192
dsDrsl2 x MexGal4 P0(4)	Drsl2	16.3712
dsDrsl2 x MexGal4 P0(4)	Drsl2	16.357
dsDrsl2 x MexGal4 P0(4)	RpL32	15.5054
dsDrsl2 x MexGal4 P0(4)	RpL32	15.4508
dsDrsl2 x MexGal4 P0(5)	Drsl2	17.4292
dsDrsl2 x MexGal4 P0(5)	Drsl2	17.5693
dsDrsl2 x MexGal4 P0(5)	RpL32	17.6996
dsDrsl2 x MexGal4 P0(5)	RpL32	17.8753
mcD8GFP x MexGal4 L3(1)	Drsl2	28.8228
mcD8GFP x MexGal4 L3(1)	Drsl2	29.1255
mcD8GFP x MexGal4 L3(1)	RpL32	16.0208
mcD8GFP x MexGal4 L3(1)	RpL32	15.9898
mcD8GFP x MexGal4 L3(2)	Drsl2	28.4854
mcD8GFP x MexGal4 L3(2)	Drsl2	28.5185
mcD8GFP x MexGal4 L3(2)	RpL32	15.7521
mcD8GFP x MexGal4 L3(2)	RpL32	15.8474
mcD8GFP x MexGal4 L3(3)	Drsl2	29.019
mcD8GFP x MexGal4 L3(3)	Drsl2	29.0845
mcD8GFP x MexGal4 L3(3)	RpL32	15.8652
mcD8GFP x MexGal4 L3(3)	RpL32	15.9624
mcD8GFP x MexGal4 L3(4)	Drsl2	30.0867
mcD8GFP x MexGal4 L3(4)	Drsl2	29.8204
mcD8GFP x MexGal4 L3(4)	RpL32	16.1233
mcD8GFP x MexGal4 L3(4)	RpL32	16.2717
mcD8GFP x MexGal4 L3(5)	Drsl2	28.7449
mcD8GFP x MexGal4 L3(5)	Drsl2	28.9747
mcD8GFP x MexGal4 L3(5)	RpL32	15.8846
mcD8GFP x MexGal4 L3(5)	RpL32	16.1276
mcD8GFP x MexGal4 P0(1)	Drsl2	15.1203
mcD8GFP x MexGal4 P0(1)	Drsl2	15.1705
mcD8GFP x MexGal4 P0(1)	RpL32	15.8891
mcD8GFP x MexGal4 P0(1)	RpL32	15.8819
mcD8GFP x MexGal4 P0(2)	Drsl2	14.6195
mcD8GFP x MexGal4 P0(2)	Drsl2	14.637
mcD8GFP x MexGal4 P0(2)	RpL32	15.9961
mcD8GFP x MexGal4 P0(2)	RpL32	15.9805
mcD8GFP x MexGal4 P0(3)	Drsl2	15.7692
mcD8GFP x MexGal4 P0(3)	Drsl2	15.765
mcD8GFP x MexGal4 P0(3)	RpL32	16.014
mcD8GFP x MexGal4 P0(3)	RpL32	15.8268
mcD8GFP x MexGal4 P0(4)	Drsl2	14.519
mcD8GFP x MexGal4 P0(4)	Drsl2	14.5836
mcD8GFP x MexGal4 P0(4)	RpL32	15.5026
mcD8GFP x MexGal4 P0(4)	RpL32	17.426
mcD8GFP x MexGal4 P0(5)	Drsl2	15.1758
mcD8GFP x MexGal4 P0(5)	Drsl2	15.1388
mcD8GFP x MexGal4 P0(5)	RpL32	15.9874
mcD8GFP x MexGal4 P0(5)	RpL32	16.0841

## Sheet: Fig.4C
Sample Name	Target Name	CT
EcRDN x btlGal4 L3(1)	Cecropin A1	23.4774
EcRDN x btlGal4 L3(1)	Cecropin A1	23.6324
EcRDN x btlGal4 L3(1)	Defensin	27.8277
EcRDN x btlGal4 L3(1)	Defensin	27.7638
EcRDN x btlGal4 L3(1)	Drosomycin	22.9733
EcRDN x btlGal4 L3(1)	Drosomycin	22.8761
EcRDN x btlGal4 L3(1)	Drsl2	29.0601
EcRDN x btlGal4 L3(1)	Drsl2	29.7582
EcRDN x btlGal4 L3(1)	Drsl3	29.2269
EcRDN x btlGal4 L3(1)	Drsl3	29.1689
EcRDN x btlGal4 L3(1)	Drsl5	27.9524
EcRDN x btlGal4 L3(1)	Drsl5	27.9477
EcRDN x btlGal4 L3(1)	Metchnikowin	19.4984
EcRDN x btlGal4 L3(1)	Metchnikowin	19.5613
EcRDN x btlGal4 L3(1)	RpL32	16.3322
EcRDN x btlGal4 L3(1)	RpL32	16.282
EcRDN x btlGal4 L3(2)	Cecropin A1	27.3596
EcRDN x btlGal4 L3(2)	Cecropin A1	27.3035
EcRDN x btlGal4 L3(2)	Defensin	31.0334
EcRDN x btlGal4 L3(2)	Defensin	31.0347
EcRDN x btlGal4 L3(2)	Drosomycin	27.1893
EcRDN x btlGal4 L3(2)	Drosomycin	27.1972
EcRDN x btlGal4 L3(2)	Drsl2	24.571
EcRDN x btlGal4 L3(2)	Drsl2	24.6422
EcRDN x btlGal4 L3(2)	Drsl3	26.8846
EcRDN x btlGal4 L3(2)	Drsl3	26.8343
EcRDN x btlGal4 L3(2)	Drsl5	28.9743
EcRDN x btlGal4 L3(2)	Drsl5	29.17
EcRDN x btlGal4 L3(2)	Metchnikowin	26.4024
EcRDN x btlGal4 L3(2)	Metchnikowin	26.2719
EcRDN x btlGal4 L3(2)	RpL32	16.3086
EcRDN x btlGal4 L3(2)	RpL32	16.1996
EcRDN x btlGal4 L3(3)	Cecropin A1	27.5866
EcRDN x btlGal4 L3(3)	Cecropin A1	27.4441
EcRDN x btlGal4 L3(3)	Defensin	27.3912
EcRDN x btlGal4 L3(3)	Defensin	27.0227
EcRDN x btlGal4 L3(3)	Drosomycin	23.2876
EcRDN x btlGal4 L3(3)	Drosomycin	23.2541
EcRDN x btlGal4 L3(3)	Drsl2	30.0314
EcRDN x btlGal4 L3(3)	Drsl2	30.0187
EcRDN x btlGal4 L3(3)	Drsl3	29.9755
EcRDN x btlGal4 L3(3)	Drsl3	30.0315
EcRDN x btlGal4 L3(3)	Drsl5	29.4752
EcRDN x btlGal4 L3(3)	Drsl5	29.9048
EcRDN x btlGal4 L3(3)	Metchnikowin	24.4962
EcRDN x btlGal4 L3(3)	Metchnikowin	24.6109
EcRDN x btlGal4 L3(3)	RpL32	18.0316
EcRDN x btlGal4 L3(3)	RpL32	17.7842
EcRDN x btlGal4 L3(4)	Cecropin A1	24.9752
EcRDN x btlGal4 L3(4)	Cecropin A1	25.2516
EcRDN x btlGal4 L3(4)	Defensin	23.769
EcRDN x btlGal4 L3(4)	Defensin	23.7186
EcRDN x btlGal4 L3(4)	Drosomycin	19.9072
EcRDN x btlGal4 L3(4)	Drosomycin	19.8987
EcRDN x btlGal4 L3(4)	Drsl2	28.347
EcRDN x btlGal4 L3(4)	Drsl2	28.0376
EcRDN x btlGal4 L3(4)	Drsl3	27.1012
EcRDN x btlGal4 L3(4)	Drsl3	27.0482
EcRDN x btlGal4 L3(4)	Drsl5	27.7862
EcRDN x btlGal4 L3(4)	Drsl5	27.8115
EcRDN x btlGal4 L3(4)	Metchnikowin	20.1039
EcRDN x btlGal4 L3(4)	Metchnikowin	20.1773
EcRDN x btlGal4 L3(4)	RpL32	16.8197
EcRDN x btlGal4 L3(4)	RpL32	16.7714
EcRDN x btlGal4 L3(5)	Cecropin A1	21.5392
EcRDN x btlGal4 L3(5)	Cecropin A1	21.5101
EcRDN x btlGal4 L3(5)	Defensin	26.7698
EcRDN x btlGal4 L3(5)	Defensin	26.6103
EcRDN x btlGal4 L3(5)	Drosomycin	20.9041
EcRDN x btlGal4 L3(5)	Drosomycin	20.9
EcRDN x btlGal4 L3(5)	Drsl2	29.9407
EcRDN x btlGal4 L3(5)	Drsl2	29.2507
EcRDN x btlGal4 L3(5)	Drsl3	27.3134
EcRDN x btlGal4 L3(5)	Drsl3	27.348
EcRDN x btlGal4 L3(5)	Drsl5	27.4528
EcRDN x btlGal4 L3(5)	Drsl5	27.2596
EcRDN x btlGal4 L3(5)	Metchnikowin	19.1611
EcRDN x btlGal4 L3(5)	Metchnikowin	19.3214
EcRDN x btlGal4 L3(5)	RpL32	16.8818
EcRDN x btlGal4 L3(5)	RpL32	16.8582
EcRDN x btlGal4 P0(1)	Cecropin A1	22.3939
EcRDN x btlGal4 P0(1)	Cecropin A1	22.3792
EcRDN x btlGal4 P0(1)	Defensin	25.4894
EcRDN x btlGal4 P0(1)	Defensin	25.4061
EcRDN x btlGal4 P0(1)	Drosomycin	17.1064
EcRDN x btlGal4 P0(1)	Drosomycin	17.1891
EcRDN x btlGal4 P0(1)	Drsl2	15.6565
EcRDN x btlGal4 P0(1)	Drsl2	15.6532
EcRDN x btlGal4 P0(1)	Drsl3	24.2989
EcRDN x btlGal4 P0(1)	Drsl3	24.4353
EcRDN x btlGal4 P0(1)	Drsl5	16.0363
EcRDN x btlGal4 P0(1)	Drsl5	16.0681
EcRDN x btlGal4 P0(1)	Metchnikowin	21.1419
EcRDN x btlGal4 P0(1)	Metchnikowin	21.1008
EcRDN x btlGal4 P0(1)	RpL32	16.2881
EcRDN x btlGal4 P0(1)	RpL32	16.5894
EcRDN x btlGal4 P0(2)	Cecropin A1	21.8135
EcRDN x btlGal4 P0(2)	Cecropin A1	21.8355
EcRDN x btlGal4 P0(2)	Defensin	24.4775
EcRDN x btlGal4 P0(2)	Defensin	24.6034
EcRDN x btlGal4 P0(2)	Drosomycin	18.1136
EcRDN x btlGal4 P0(2)	Drosomycin	18.0687
EcRDN x btlGal4 P0(2)	Drsl2	16.666
EcRDN x btlGal4 P0(2)	Drsl2	16.5933
EcRDN x btlGal4 P0(2)	Drsl3	25.5111
EcRDN x btlGal4 P0(2)	Drsl3	25.4547
EcRDN x btlGal4 P0(2)	Drsl5	15.9248
EcRDN x btlGal4 P0(2)	Drsl5	15.8817
EcRDN x btlGal4 P0(2)	Metchnikowin	21.3271
EcRDN x btlGal4 P0(2)	Metchnikowin	21.2435
EcRDN x btlGal4 P0(2)	RpL32	16.739
EcRDN x btlGal4 P0(2)	RpL32	16.9325
EcRDN x btlGal4 P0(3)	Cecropin A1	21.9215
EcRDN x btlGal4 P0(3)	Cecropin A1	21.9075
EcRDN x btlGal4 P0(3)	Defensin	24.6532
EcRDN x btlGal4 P0(3)	Defensin	24.6861
EcRDN x btlGal4 P0(3)	Drosomycin	18.1906
EcRDN x btlGal4 P0(3)	Drosomycin	18.1455
EcRDN x btlGal4 P0(3)	Drsl2	16.7087
EcRDN x btlGal4 P0(3)	Drsl2	16.6622
EcRDN x btlGal4 P0(3)	Drsl3	25.563
EcRDN x btlGal4 P0(3)	Drsl3	25.5102
EcRDN x btlGal4 P0(3)	Drsl5	15.9767
EcRDN x btlGal4 P0(3)	Drsl5	15.9634
EcRDN x btlGal4 P0(3)	Metchnikowin	21.3639
EcRDN x btlGal4 P0(3)	Metchnikowin	21.3103
EcRDN x btlGal4 P0(3)	RpL32	16.7883
EcRDN x btlGal4 P0(3)	RpL32	16.7487
EcRDN x btlGal4 P0(4)	Cecropin A1	24.5198
EcRDN x btlGal4 P0(4)	Cecropin A1	24.5039
EcRDN x btlGal4 P0(4)	Defensin	27.1922
EcRDN x btlGal4 P0(4)	Defensin	27.2344
EcRDN x btlGal4 P0(4)	Drosomycin	19.5731
EcRDN x btlGal4 P0(4)	Drosomycin	19.5933
EcRDN x btlGal4 P0(4)	Drsl2	17.6266
EcRDN x btlGal4 P0(4)	Drsl2	17.5112
EcRDN x btlGal4 P0(4)	Drsl3	26.6059
EcRDN x btlGal4 P0(4)	Drsl3	26.5196
EcRDN x btlGal4 P0(4)	Drsl5	17.9691
EcRDN x btlGal4 P0(4)	Drsl5	17.6573
EcRDN x btlGal4 P0(4)	Metchnikowin	22.7192
EcRDN x btlGal4 P0(4)	Metchnikowin	22.7759
EcRDN x btlGal4 P0(4)	RpL32	18.8968
EcRDN x btlGal4 P0(4)	RpL32	19.0345
EcRDN x btlGal4 P0(5)	Cecropin A1	23.5438
EcRDN x btlGal4 P0(5)	Cecropin A1	23.5754
EcRDN x btlGal4 P0(5)	Defensin	26.8299
EcRDN x btlGal4 P0(5)	Defensin	26.818
EcRDN x btlGal4 P0(5)	Drosomycin	18.2646
EcRDN x btlGal4 P0(5)	Drosomycin	18.2804
EcRDN x btlGal4 P0(5)	Drsl2	16.9508
EcRDN x btlGal4 P0(5)	Drsl2	16.9693
EcRDN x btlGal4 P0(5)	Drsl3	26.157
EcRDN x btlGal4 P0(5)	Drsl3	26.2093
EcRDN x btlGal4 P0(5)	Drsl5	15.7918
EcRDN x btlGal4 P0(5)	Drsl5	15.9652
EcRDN x btlGal4 P0(5)	Metchnikowin	22.5209
EcRDN x btlGal4 P0(5)	Metchnikowin	22.4654
EcRDN x btlGal4 P0(5)	RpL32	18.1582
EcRDN x btlGal4 P0(5)	RpL32	18.3172
mcD8GFP x btlGal4 L3(1)	Cecropin A1	27.4089
mcD8GFP x btlGal4 L3(1)	Cecropin A1	27.4693
mcD8GFP x btlGal4 L3(1)	Defensin	27.5053
mcD8GFP x btlGal4 L3(1)	Defensin	27.5967
mcD8GFP x btlGal4 L3(1)	Drosomycin	21.1937
mcD8GFP x btlGal4 L3(1)	Drosomycin	21.2002
mcD8GFP x btlGal4 L3(1)	Drsl2	30.3207
mcD8GFP x btlGal4 L3(1)	Drsl2	30.5527
mcD8GFP x btlGal4 L3(1)	Drsl3	32.5733
mcD8GFP x btlGal4 L3(1)	Drsl3	32.4158
mcD8GFP x btlGal4 L3(1)	Drsl5	29.1234
mcD8GFP x btlGal4 L3(1)	Drsl5	29.0034
mcD8GFP x btlGal4 L3(1)	Metchnikowin	25.1919
mcD8GFP x btlGal4 L3(1)	Metchnikowin	25.0852
mcD8GFP x btlGal4 L3(1)	RpL32	16.0921
mcD8GFP x btlGal4 L3(1)	RpL32	16.2971
mcD8GFP x btlGal4 L3(2)	Cecropin A1	27.4553
mcD8GFP x btlGal4 L3(2)	Cecropin A1	27.0425
mcD8GFP x btlGal4 L3(2)	Defensin	31.4713
mcD8GFP x btlGal4 L3(2)	Defensin	31.5772
mcD8GFP x btlGal4 L3(2)	Drosomycin	27.0313
mcD8GFP x btlGal4 L3(2)	Drosomycin	27.1425
mcD8GFP x btlGal4 L3(2)	Drsl2	28.9893
mcD8GFP x btlGal4 L3(2)	Drsl2	28.9848
mcD8GFP x btlGal4 L3(2)	Drsl3	30.7176
mcD8GFP x btlGal4 L3(2)	Drsl3	30.9324
mcD8GFP x btlGal4 L3(2)	Drsl5	28.2549
mcD8GFP x btlGal4 L3(2)	Drsl5	28.754
mcD8GFP x btlGal4 L3(2)	Metchnikowin	26.1063
mcD8GFP x btlGal4 L3(2)	Metchnikowin	26.2136
mcD8GFP x btlGal4 L3(2)	RpL32	15.965
mcD8GFP x btlGal4 L3(2)	RpL32	15.9886
mcD8GFP x btlGal4 L3(3)	Cecropin A1	27.1876
mcD8GFP x btlGal4 L3(3)	Cecropin A1	27.4071
mcD8GFP x btlGal4 L3(3)	Defensin	31.6611
mcD8GFP x btlGal4 L3(3)	Defensin	32.08
mcD8GFP x btlGal4 L3(3)	Drosomycin	26.3121
mcD8GFP x btlGal4 L3(3)	Drosomycin	26.3488
mcD8GFP x btlGal4 L3(3)	Drsl2	28.99
mcD8GFP x btlGal4 L3(3)	Drsl2	28.9574
mcD8GFP x btlGal4 L3(3)	Drsl3	29.1246
mcD8GFP x btlGal4 L3(3)	Drsl3	29.3135
mcD8GFP x btlGal4 L3(3)	Drsl5	27.9364
mcD8GFP x btlGal4 L3(3)	Drsl5	28.2876
mcD8GFP x btlGal4 L3(3)	Metchnikowin	26.4912
mcD8GFP x btlGal4 L3(3)	Metchnikowin	26.4102
mcD8GFP x btlGal4 L3(3)	RpL32	15.6498
mcD8GFP x btlGal4 L3(3)	RpL32	15.8103
mcD8GFP x btlGal4 L3(4)	Cecropin A1	26.9953
mcD8GFP x btlGal4 L3(4)	Cecropin A1	26.9426
mcD8GFP x btlGal4 L3(4)	Defensin	26.3137
mcD8GFP x btlGal4 L3(4)	Defensin	26.2972
mcD8GFP x btlGal4 L3(4)	Drosomycin	23.1721
mcD8GFP x btlGal4 L3(4)	Drosomycin	23.1661
mcD8GFP x btlGal4 L3(4)	Drsl2	29.8529
mcD8GFP x btlGal4 L3(4)	Drsl2	29.7127
mcD8GFP x btlGal4 L3(4)	Drsl3	30.5684
mcD8GFP x btlGal4 L3(4)	Drsl3	30.6657
mcD8GFP x btlGal4 L3(4)	Drsl5	27.2982
mcD8GFP x btlGal4 L3(4)	Drsl5	27.6726
mcD8GFP x btlGal4 L3(4)	Metchnikowin	25.1117
mcD8GFP x btlGal4 L3(4)	Metchnikowin	25.0112
mcD8GFP x btlGal4 L3(4)	RpL32	15.8722
mcD8GFP x btlGal4 L3(4)	RpL32	15.866
mcD8GFP x btlGal4 L3(5)	Cecropin A1	26.9914
mcD8GFP x btlGal4 L3(5)	Cecropin A1	26.8691
mcD8GFP x btlGal4 L3(5)	Defensin	26.3064
mcD8GFP x btlGal4 L3(5)	Defensin	26.477
mcD8GFP x btlGal4 L3(5)	Drosomycin	23.2951
mcD8GFP x btlGal4 L3(5)	Drosomycin	23.3484
mcD8GFP x btlGal4 L3(5)	Drsl2	29.4334
mcD8GFP x btlGal4 L3(5)	Drsl2	29.4925
mcD8GFP x btlGal4 L3(5)	Drsl3	30.8931
mcD8GFP x btlGal4 L3(5)	Drsl3	30.9996
mcD8GFP x btlGal4 L3(5)	Drsl5	27.701
mcD8GFP x btlGal4 L3(5)	Drsl5	27.4591
mcD8GFP x btlGal4 L3(5)	Metchnikowin	25.0705
mcD8GFP x btlGal4 L3(5)	Metchnikowin	25.2516
mcD8GFP x btlGal4 L3(5)	RpL32	15.9154
mcD8GFP x btlGal4 L3(5)	RpL32	15.946
mcD8GFP x btlGal4 P0(1)	Cecropin A1	22.9875
mcD8GFP x btlGal4 P0(1)	Cecropin A1	23.0507
mcD8GFP x btlGal4 P0(1)	Defensin	28.7066
mcD8GFP x btlGal4 P0(1)	Defensin	28.1517
mcD8GFP x btlGal4 P0(1)	Drosomycin	19.7336
mcD8GFP x btlGal4 P0(1)	Drosomycin	19.6593
mcD8GFP x btlGal4 P0(1)	Drsl2	15.9348
mcD8GFP x btlGal4 P0(1)	Drsl2	15.9101
mcD8GFP x btlGal4 P0(1)	Drsl3	25.4251
mcD8GFP x btlGal4 P0(1)	Drsl3	25.5733
mcD8GFP x btlGal4 P0(1)	Drsl5	17.8395
mcD8GFP x btlGal4 P0(1)	Drsl5	17.7852
mcD8GFP x btlGal4 P0(1)	Metchnikowin	21.8434
mcD8GFP x btlGal4 P0(1)	Metchnikowin	21.8343
mcD8GFP x btlGal4 P0(1)	RpL32	16.9143
mcD8GFP x btlGal4 P0(1)	RpL32	16.9808
mcD8GFP x btlGal4 P0(2)	Cecropin A1	22.9687
mcD8GFP x btlGal4 P0(2)	Cecropin A1	23.0425
mcD8GFP x btlGal4 P0(2)	Defensin	26.2905
mcD8GFP x btlGal4 P0(2)	Defensin	26.2244
mcD8GFP x btlGal4 P0(2)	Drosomycin	18.7233
mcD8GFP x btlGal4 P0(2)	Drosomycin	18.7578
mcD8GFP x btlGal4 P0(2)	Drsl2	16.2881
mcD8GFP x btlGal4 P0(2)	Drsl2	16.303
mcD8GFP x btlGal4 P0(2)	Drsl3	26.0037
mcD8GFP x btlGal4 P0(2)	Drsl3	26.1117
mcD8GFP x btlGal4 P0(2)	Drsl5	16.2981
mcD8GFP x btlGal4 P0(2)	Drsl5	16.1669
mcD8GFP x btlGal4 P0(2)	Metchnikowin	21.8377
mcD8GFP x btlGal4 P0(2)	Metchnikowin	21.7965
mcD8GFP x btlGal4 P0(2)	RpL32	16.5508
mcD8GFP x btlGal4 P0(2)	RpL32	16.6584
mcD8GFP x btlGal4 P0(3)	Cecropin A1	22.5778
mcD8GFP x btlGal4 P0(3)	Cecropin A1	22.5545
mcD8GFP x btlGal4 P0(3)	Defensin	26.8185
mcD8GFP x btlGal4 P0(3)	Defensin	26.7831
mcD8GFP x btlGal4 P0(3)	Drosomycin	18.5611
mcD8GFP x btlGal4 P0(3)	Drosomycin	18.3948
mcD8GFP x btlGal4 P0(3)	Drsl2	15.8305
mcD8GFP x btlGal4 P0(3)	Drsl2	15.9333
mcD8GFP x btlGal4 P0(3)	Drsl3	25.3641
mcD8GFP x btlGal4 P0(3)	Drsl3	25.5631
mcD8GFP x btlGal4 P0(3)	Drsl5	16.7552
mcD8GFP x btlGal4 P0(3)	Drsl5	16.742
mcD8GFP x btlGal4 P0(3)	Metchnikowin	20.9865
mcD8GFP x btlGal4 P0(3)	Metchnikowin	20.9857
mcD8GFP x btlGal4 P0(3)	RpL32	16.6907
mcD8GFP x btlGal4 P0(3)	RpL32	16.702
mcD8GFP x btlGal4 P0(4)	Cecropin A1	20.9687
mcD8GFP x btlGal4 P0(4)	Cecropin A1	20.9585
mcD8GFP x btlGal4 P0(4)	Defensin	25.9946
mcD8GFP x btlGal4 P0(4)	Defensin	25.9155
mcD8GFP x btlGal4 P0(4)	Drosomycin	17.7596
mcD8GFP x btlGal4 P0(4)	Drosomycin	17.824
mcD8GFP x btlGal4 P0(4)	Drsl2	14.9068
mcD8GFP x btlGal4 P0(4)	Drsl2	14.8895
mcD8GFP x btlGal4 P0(4)	Drsl3	24.6301
mcD8GFP x btlGal4 P0(4)	Drsl3	24.487
mcD8GFP x btlGal4 P0(4)	Drsl5	16.9517
mcD8GFP x btlGal4 P0(4)	Drsl5	16.9652
mcD8GFP x btlGal4 P0(4)	Metchnikowin	20.6269
mcD8GFP x btlGal4 P0(4)	Metchnikowin	20.8629
mcD8GFP x btlGal4 P0(4)	RpL32	15.6805
mcD8GFP x btlGal4 P0(4)	RpL32	16.0319
mcD8GFP x btlGal4 P0(5)	Cecropin A1	20.7013
mcD8GFP x btlGal4 P0(5)	Cecropin A1	20.7269
mcD8GFP x btlGal4 P0(5)	Defensin	25.8334
mcD8GFP x btlGal4 P0(5)	Defensin	25.7316
mcD8GFP x btlGal4 P0(5)	Drosomycin	17.8517
mcD8GFP x btlGal4 P0(5)	Drosomycin	17.8879
mcD8GFP x btlGal4 P0(5)	Drsl2	15.2418
mcD8GFP x btlGal4 P0(5)	Drsl2	15.1719
mcD8GFP x btlGal4 P0(5)	Drsl3	24.7863
mcD8GFP x btlGal4 P0(5)	Drsl3	24.6974
mcD8GFP x btlGal4 P0(5)	Drsl5	15.9498
mcD8GFP x btlGal4 P0(5)	Drsl5	15.8594
mcD8GFP x btlGal4 P0(5)	Metchnikowin	20.5678
mcD8GFP x btlGal4 P0(5)	Metchnikowin	20.6523
mcD8GFP x btlGal4 P0(5)	RpL32	16.296
mcD8GFP x btlGal4 P0(5)	RpL32	16.3752

## Sheet: Fig.5A
Sample Name	Target Name	CT
L2 0h (1)	DHR3	30.9427
L2 0h (1)	DHR3	30.8767
L2 0h (1)	Dif	26.3024
L2 0h (1)	Dif	26.3952
L2 0h (1)	Diptericin	30.2884
L2 0h (1)	Diptericin	30.836
L2 0h (1)	Drosomycin	29.3446
L2 0h (1)	Drosomycin	29.4346
L2 0h (1)	Rel	20.9113
L2 0h (1)	Rel	21.1381
L2 0h (1)	RpL32	15.0259
L2 0h (1)	RpL32	14.4365
L2 0h (2)	DHR3	35.0366
L2 0h (2)	DHR3	33.713
L2 0h (2)	Dif	28.5447
L2 0h (2)	Dif	28.7141
L2 0h (2)	Diptericin	33.0941
L2 0h (2)	Diptericin	44.2422
L2 0h (2)	Drosomycin	30.5709
L2 0h (2)	Drosomycin	32.4315
L2 0h (2)	Rel	24.1227
L2 0h (2)	Rel	24.1305
L2 0h (2)	RpL32	17.9908
L2 0h (2)	RpL32	17.9222
L2 0h (3)	DHR3	31.3292
L2 0h (3)	DHR3	31.4305
L2 0h (3)	Dif	28.9301
L2 0h (3)	Dif	28.9807
L2 0h (3)	Diptericin	35.1013
L2 0h (3)	Diptericin	34.4617
L2 0h (3)	Drosomycin	29.1442
L2 0h (3)	Drosomycin	29.4103
L2 0h (3)	Rel	23.8103
L2 0h (3)	Rel	23.7696
L2 0h (3)	RpL32	18.4632
L2 0h (3)	RpL32	18.3795
L2 0h (4)	DHR3	34.0471
L2 0h (4)	DHR3	34.185
L2 0h (4)	Dif	29.3687
L2 0h (4)	Dif	29.5937
L2 0h (4)	Diptericin	31.6587
L2 0h (4)	Diptericin	34.2836
L2 0h (4)	Drosomycin	32.9554
L2 0h (4)	Drosomycin	32.471
L2 0h (4)	Rel	24.6933
L2 0h (4)	Rel	24.5429
L2 0h (4)	RpL32	19.6832
L2 0h (4)	RpL32	18.5392
L2 0h (5)	DHR3	31.7787
L2 0h (5)	DHR3	32.9225
L2 0h (5)	Dif	26.7217
L2 0h (5)	Dif	26.8046
L2 0h (5)	Diptericin	31.0907
L2 0h (5)	Diptericin	30.9431
L2 0h (5)	Drosomycin	26.2669
L2 0h (5)	Drosomycin	26.2007
L2 0h (5)	Rel	21.0522
L2 0h (5)	Rel	21.1276
L2 0h (5)	RpL32	14.8644
L2 0h (5)	RpL32	14.4466
L2 12h (1)	DHR3	24.5328
L2 12h (1)	DHR3	24.4177
L2 12h (1)	Dif	24.5743
L2 12h (1)	Dif	24.7441
L2 12h (1)	Diptericin	26.972
L2 12h (1)	Diptericin	27.0406
L2 12h (1)	Drosomycin	27.8757
L2 12h (1)	Drosomycin	27.7545
L2 12h (1)	Rel	19.4641
L2 12h (1)	Rel	19.5239
L2 12h (1)	RpL32	13.0951
L2 12h (1)	RpL32	13.2154
L2 12h (2)	DHR3	27.612
L2 12h (2)	DHR3	27.5099
L2 12h (2)	Dif	26.7769
L2 12h (2)	Dif	26.6105
L2 12h (2)	Diptericin	34.2238
L2 12h (2)	Diptericin	31.657
L2 12h (2)	Drosomycin	29.4043
L2 12h (2)	Drosomycin	29.3212
L2 12h (2)	Rel	21.4701
L2 12h (2)	Rel	21.3623
L2 12h (2)	RpL32	14.6916
L2 12h (2)	RpL32	14.847
L2 12h (3)	DHR3	25.2762
L2 12h (3)	DHR3	25.1997
L2 12h (3)	Dif	24.5899
L2 12h (3)	Dif	24.5408
L2 12h (3)	Diptericin	26.6242
L2 12h (3)	Diptericin	26.9605
L2 12h (3)	Drosomycin	27.9852
L2 12h (3)	Drosomycin	28.2936
L2 12h (3)	Rel	19.6013
L2 12h (3)	Rel	20.0566
L2 12h (3)	RpL32	13.1171
L2 12h (3)	RpL32	13.1116
L2 12h (4)	DHR3	28.0825
L2 12h (4)	DHR3	27.9791
L2 12h (4)	Dif	26.8064
L2 12h (4)	Dif	27.1053
L2 12h (4)	Diptericin	30.7529
L2 12h (4)	Diptericin	30.3827
L2 12h (4)	Drosomycin	30.7617
L2 12h (4)	Drosomycin	30.7032
L2 12h (4)	Rel	22.0199
L2 12h (4)	Rel	21.7437
L2 12h (4)	RpL32	14.2743
L2 12h (4)	RpL32	14.4594
L2 12h (5)	DHR3	27.0692
L2 12h (5)	DHR3	26.905
L2 12h (5)	Dif	26.5368
L2 12h (5)	Dif	26.5771
L2 12h (5)	Diptericin	30.9929
L2 12h (5)	Diptericin	31.7086
L2 12h (5)	Drosomycin	27.1194
L2 12h (5)	Drosomycin	27.0862
L2 12h (5)	Rel	21.4199
L2 12h (5)	Rel	21.3728
L2 12h (5)	RpL32	14.6912
L2 12h (5)	RpL32	14.6903
L2 15h (1)	DHR3	28.163
L2 15h (1)	DHR3	28.0708
L2 15h (1)	Dif	28.5248
L2 15h (1)	Dif	28.9887
L2 15h (1)	Diptericin	34.4691
L2 15h (1)	Diptericin	Undetermined
L2 15h (1)	Drosomycin	32.8513
L2 15h (1)	Drosomycin	32.0262
L2 15h (1)	Rel	24.1899
L2 15h (1)	Rel	24.2112
L2 15h (1)	RpL32	17.7045
L2 15h (1)	RpL32	17.9093
L2 15h (2)	DHR3	29.621
L2 15h (2)	DHR3	29.7895
L2 15h (2)	Dif	30.1705
L2 15h (2)	Dif	30.392
L2 15h (2)	Diptericin	34.0647
L2 15h (2)	Diptericin	Undetermined
L2 15h (2)	Drosomycin	33.3052
L2 15h (2)	Drosomycin	33.3
L2 15h (2)	Rel	25.722
L2 15h (2)	Rel	25.6331
L2 15h (2)	RpL32	19.8329
L2 15h (2)	RpL32	19.9493
L2 15h (3)	DHR3	24.2187
L2 15h (3)	DHR3	24.4048
L2 15h (3)	Dif	26.2158
L2 15h (3)	Dif	26.1841
L2 15h (3)	Diptericin	33.2198
L2 15h (3)	Diptericin	31.016
L2 15h (3)	Drosomycin	31.1843
L2 15h (3)	Drosomycin	31.3949
L2 15h (3)	Rel	21.4495
L2 15h (3)	Rel	21.5923
L2 15h (3)	RpL32	14.8314
L2 15h (3)	RpL32	14.8488
L2 15h (4)	DHR3	24.2356
L2 15h (4)	DHR3	24.2689
L2 15h (4)	Dif	26.0748
L2 15h (4)	Dif	26.1525
L2 15h (4)	Diptericin	31.3974
L2 15h (4)	Diptericin	30.5332
L2 15h (4)	Drosomycin	30.6104
L2 15h (4)	Drosomycin	31.159
L2 15h (4)	Rel	21.4402
L2 15h (4)	Rel	21.9621
L2 15h (4)	RpL32	14.5619
L2 15h (4)	RpL32	14.691
L2 15h (5)	DHR3	27.6345
L2 15h (5)	DHR3	27.4335
L2 15h (5)	Dif	28.7031
L2 15h (5)	Dif	29.0476
L2 15h (5)	Diptericin	32.2393
L2 15h (5)	Diptericin	31.4781
L2 15h (5)	Drosomycin	31.9016
L2 15h (5)	Drosomycin	32.2698
L2 15h (5)	Rel	24.6295
L2 15h (5)	Rel	24.5997
L2 15h (5)	RpL32	18.6449
L2 15h (5)	RpL32	18.6887
L2 3h (1)	DHR3	29.5222
L2 3h (1)	DHR3	29.4534
L2 3h (1)	Dif	25.549
L2 3h (1)	Dif	25.7101
L2 3h (1)	Diptericin	31.232
L2 3h (1)	Diptericin	30.736
L2 3h (1)	Drosomycin	28.0889
L2 3h (1)	Drosomycin	28.2845
L2 3h (1)	Rel	20.7424
L2 3h (1)	Rel	20.9002
L2 3h (1)	RpL32	14.8624
L2 3h (1)	RpL32	14.483
L2 3h (2)	DHR3	33.5935
L2 3h (2)	DHR3	34.0212
L2 3h (2)	Dif	29.6676
L2 3h (2)	Dif	29.61
L2 3h (2)	Diptericin	32.7496
L2 3h (2)	Diptericin	32.7306
L2 3h (2)	Drosomycin	30.7177
L2 3h (2)	Drosomycin	30.5147
L2 3h (2)	Rel	24.8373
L2 3h (2)	Rel	24.8225
L2 3h (2)	RpL32	19.7146
L2 3h (2)	RpL32	18.8503
L2 3h (3)	DHR3	34.6594
L2 3h (3)	DHR3	34.9394
L2 3h (3)	Dif	30.7584
L2 3h (3)	Dif	30.6582
L2 3h (3)	Diptericin	Undetermined
L2 3h (3)	Diptericin	Undetermined
L2 3h (3)	Drosomycin	35.3281
L2 3h (3)	Drosomycin	33.6914
L2 3h (3)	Rel	25.8013
L2 3h (3)	Rel	25.6466
L2 3h (3)	RpL32	20.2871
L2 3h (3)	RpL32	20.1359
L2 3h (4)	DHR3	33.3419
L2 3h (4)	DHR3	33.5494
L2 3h (4)	Dif	29.9888
L2 3h (4)	Dif	29.7255
L2 3h (4)	Diptericin	33.0798
L2 3h (4)	Diptericin	32.9987
L2 3h (4)	Drosomycin	32.0719
L2 3h (4)	Drosomycin	32.366
L2 3h (4)	Rel	26.1693
L2 3h (4)	Rel	26.0111
L2 3h (4)	RpL32	20.7856
L2 3h (4)	RpL32	20.3095
L2 3h (5)	DHR3	30.3066
L2 3h (5)	DHR3	30.2914
L2 3h (5)	Dif	25.8306
L2 3h (5)	Dif	25.9951
L2 3h (5)	Diptericin	26.9338
L2 3h (5)	Diptericin	26.9242
L2 3h (5)	Drosomycin	24.2358
L2 3h (5)	Drosomycin	24.2066
L2 3h (5)	Rel	20.5437
L2 3h (5)	Rel	20.4737
L2 3h (5)	RpL32	14.5911
L2 3h (5)	RpL32	14.3842
L2 6h (1)	DHR3	30.3818
L2 6h (1)	DHR3	30.2981
L2 6h (1)	Dif	26.1263
L2 6h (1)	Dif	25.9059
L2 6h (1)	Diptericin	29.8955
L2 6h (1)	Diptericin	29.7089
L2 6h (1)	Drosomycin	29.0603
L2 6h (1)	Drosomycin	29.272
L2 6h (1)	Rel	21.2348
L2 6h (1)	Rel	21.4072
L2 6h (1)	RpL32	14.7207
L2 6h (1)	RpL32	14.3434
L2 6h (2)	DHR3	33.6829
L2 6h (2)	DHR3	34.5514
L2 6h (2)	Dif	28.7203
L2 6h (2)	Dif	28.7066
L2 6h (2)	Diptericin	30.5257
L2 6h (2)	Diptericin	31.2337
L2 6h (2)	Drosomycin	22.588
L2 6h (2)	Drosomycin	22.7431
L2 6h (2)	Rel	23.1668
L2 6h (2)	Rel	23.165
L2 6h (2)	RpL32	15.8362
L2 6h (2)	RpL32	15.8712
L2 6h (3)	DHR3	29.5642
L2 6h (3)	DHR3	29.9101
L2 6h (3)	Dif	25.5543
L2 6h (3)	Dif	25.8239
L2 6h (3)	Diptericin	27.8911
L2 6h (3)	Diptericin	29.3257
L2 6h (3)	Drosomycin	25.0706
L2 6h (3)	Drosomycin	25.236
L2 6h (3)	Rel	20.7957
L2 6h (3)	Rel	20.9081
L2 6h (3)	RpL32	14.5578
L2 6h (3)	RpL32	14.2454
L2 6h (4)	DHR3	29.9681
L2 6h (4)	DHR3	30.2512
L2 6h (4)	Dif	25.7853
L2 6h (4)	Dif	26.0088
L2 6h (4)	Diptericin	29.9989
L2 6h (4)	Diptericin	30.2166
L2 6h (4)	Drosomycin	24.4045
L2 6h (4)	Drosomycin	24.3849
L2 6h (4)	Rel	20.5227
L2 6h (4)	Rel	20.5806
L2 6h (4)	RpL32	13.6172
L2 6h (4)	RpL32	13.6298
L2 6h (5)	DHR3	31.2586
L2 6h (5)	DHR3	31.0614
L2 6h (5)	Dif	26.8783
L2 6h (5)	Dif	26.7143
L2 6h (5)	Diptericin	30.4014
L2 6h (5)	Diptericin	31.0674
L2 6h (5)	Drosomycin	28.8943
L2 6h (5)	Drosomycin	28.7365
L2 6h (5)	Rel	21.9123
L2 6h (5)	Rel	21.6563
L2 6h (5)	RpL32	14.7952
L2 6h (5)	RpL32	14.964
L2 9h (1)	DHR3	31.3938
L2 9h (1)	DHR3	31.0789
L2 9h (1)	Dif	27.6436
L2 9h (1)	Dif	27.9594
L2 9h (1)	Diptericin	31.5167
L2 9h (1)	Diptericin	32.2872
L2 9h (1)	Drosomycin	30.8449
L2 9h (1)	Drosomycin	31.3264
L2 9h (1)	Rel	23.2689
L2 9h (1)	Rel	23.2961
L2 9h (1)	RpL32	16.1925
L2 9h (1)	RpL32	16.2647
L2 9h (2)	DHR3	32.1982
L2 9h (2)	DHR3	32.1868
L2 9h (2)	Dif	27.8194
L2 9h (2)	Dif	27.9726
L2 9h (2)	Diptericin	29.4463
L2 9h (2)	Diptericin	29.4592
L2 9h (2)	Drosomycin	29.1678
L2 9h (2)	Drosomycin	29.0095
L2 9h (2)	Rel	23.0779
L2 9h (2)	Rel	22.9692
L2 9h (2)	RpL32	16.2921
L2 9h (2)	RpL32	16.2932
L2 9h (3)	DHR3	31.3492
L2 9h (3)	DHR3	31.8867
L2 9h (3)	Dif	28.1574
L2 9h (3)	Dif	28.2552
L2 9h (3)	Diptericin	32.9968
L2 9h (3)	Diptericin	31.5135
L2 9h (3)	Drosomycin	30.7839
L2 9h (3)	Drosomycin	30.4765
L2 9h (3)	Rel	22.0736
L2 9h (3)	Rel	22.2747
L2 9h (3)	RpL32	15.2401
L2 9h (3)	RpL32	15.52
L2 9h (4)	DHR3	30.2279
L2 9h (4)	DHR3	30.1011
L2 9h (4)	Dif	26.7894
L2 9h (4)	Dif	27.1079
L2 9h (4)	Diptericin	29.674
L2 9h (4)	Diptericin	29.2751
L2 9h (4)	Drosomycin	24.3691
L2 9h (4)	Drosomycin	24.4676
L2 9h (4)	Rel	21.3427
L2 9h (4)	Rel	21.2094
L2 9h (4)	RpL32	14.0952
L2 9h (4)	RpL32	14.4973
L2 9h (5)	DHR3	26.7146
L2 9h (5)	DHR3	26.6928
L2 9h (5)	Dif	24.5483
L2 9h (5)	Dif	24.5958
L2 9h (5)	Diptericin	27.3345
L2 9h (5)	Diptericin	27.2657
L2 9h (5)	Drosomycin	25.1682
L2 9h (5)	Drosomycin	25.0742
L2 9h (5)	Rel	19.546
L2 9h (5)	Rel	19.5469
L2 9h (5)	RpL32	13.0863
L2 9h (5)	RpL32	13.2255
L2 18h (1)	DHR3	26.6021
L2 18h (1)	DHR3	27.3364
L2 18h (1)	Dif	28.4534
L2 18h (1)	Dif	28.4345
L2 18h (1)	Diptericin	33.4787
L2 18h (1)	Diptericin	33.1307
L2 18h (1)	Drosomycin	25.7175
L2 18h (1)	Drosomycin	25.4145
L2 18h (1)	Rel	23.9804
L2 18h (1)	Rel	24.2909
L2 18h (1)	RpL32	17.0487
L2 18h (1)	RpL32	17.1152
L2 18h (2)	DHR3	29.7565
L2 18h (2)	DHR3	30.1994
L2 18h (2)	Dif	30.2827
L2 18h (2)	Dif	31.082
L2 18h (2)	Diptericin	Undetermined
L2 18h (2)	Diptericin	35.0791
L2 18h (2)	Drosomycin	30.2489
L2 18h (2)	Drosomycin	30.3583
L2 18h (2)	Rel	27.1462
L2 18h (2)	Rel	27.146
L2 18h (2)	RpL32	20.2612
L2 18h (2)	RpL32	20.5371
L2 18h (3)	DHR3	27.1978
L2 18h (3)	DHR3	27.7278
L2 18h (3)	Dif	28.7622
L2 18h (3)	Dif	29.2583
L2 18h (3)	Diptericin	32.1318
L2 18h (3)	Diptericin	35.2245
L2 18h (3)	Drosomycin	28.3262
L2 18h (3)	Drosomycin	28.4943
L2 18h (3)	Rel	24.8826
L2 18h (3)	Rel	25.447
L2 18h (3)	RpL32	17.957
L2 18h (3)	RpL32	17.9717
L2 18h (4)	DHR3	26.9744
L2 18h (4)	DHR3	28.1546
L2 18h (4)	Dif	27.5216
L2 18h (4)	Dif	29.1507
L2 18h (4)	Diptericin	32.3319
L2 18h (4)	Diptericin	33.9767
L2 18h (4)	Drosomycin	32.9018
L2 18h (4)	Drosomycin	33.1453
L2 18h (4)	Rel	26.5548
L2 18h (4)	Rel	26.6227
L2 18h (4)	RpL32	19.9448
L2 18h (4)	RpL32	20.0974
L2 18h (5)	DHR3	28.2068
L2 18h (5)	DHR3	28.6242
L2 18h (5)	Dif	30.5534
L2 18h (5)	Dif	29.7062
L2 18h (5)	Diptericin	31.8478
L2 18h (5)	Diptericin	32.1875
L2 18h (5)	Drosomycin	31.9324
L2 18h (5)	Drosomycin	32.1788
L2 18h (5)	Rel	27.773
L2 18h (5)	Rel	27.8318
L2 18h (5)	RpL32	20.8299
L2 18h (5)	RpL32	20.8995
L2 21h (1)	DHR3	29.1212
L2 21h (1)	DHR3	29.6084
L2 21h (1)	Dif	30.1691
L2 21h (1)	Dif	30.4692
L2 21h (1)	Diptericin	Undetermined
L2 21h (1)	Diptericin	Undetermined
L2 21h (1)	Drosomycin	31.2196
L2 21h (1)	Drosomycin	31.3024
L2 21h (1)	Rel	26.6333
L2 21h (1)	Rel	26.564
L2 21h (1)	RpL32	21.426
L2 21h (1)	RpL32	21.5197
L2 21h (2)	DHR3	28.2942
L2 21h (2)	DHR3	29.6373
L2 21h (2)	Dif	29.4047
L2 21h (2)	Dif	30.4854
L2 21h (2)	Diptericin	41.3835
L2 21h (2)	Diptericin	33.3376
L2 21h (2)	Drosomycin	31.7763
L2 21h (2)	Drosomycin	32.6399
L2 21h (2)	Rel	26.8096
L2 21h (2)	Rel	27.8157
L2 21h (2)	RpL32	21.6615
L2 21h (2)	RpL32	21.748
L2 21h (3)	DHR3	29.1462
L2 21h (3)	DHR3	29.1394
L2 21h (3)	Dif	29.3974
L2 21h (3)	Dif	28.9126
L2 21h (3)	Diptericin	32.7032
L2 21h (3)	Diptericin	33.6174
L2 21h (3)	Drosomycin	32.0838
L2 21h (3)	Drosomycin	30.9206
L2 21h (3)	Rel	25.2878
L2 21h (3)	Rel	26.2557
L2 21h (3)	RpL32	18.1098
L2 21h (3)	RpL32	18.1712
L2 21h (4)	DHR3	24.8073
L2 21h (4)	DHR3	24.9075
L2 21h (4)	Dif	26.2288
L2 21h (4)	Dif	25.9967
L2 21h (4)	Diptericin	30.1942
L2 21h (4)	Diptericin	30.8588
L2 21h (4)	Drosomycin	27.1258
L2 21h (4)	Drosomycin	27.2229
L2 21h (4)	Rel	22.0339
L2 21h (4)	Rel	23.3618
L2 21h (4)	RpL32	16.2323
L2 21h (4)	RpL32	16.2883
L2 21h (5)	DHR3	31.1595
L2 21h (5)	DHR3	30.9427
L2 21h (5)	Dif	32.5243
L2 21h (5)	Dif	31.462
L2 21h (5)	Diptericin	35.0105
L2 21h (5)	Diptericin	36.2274
L2 21h (5)	Drosomycin	29.5463
L2 21h (5)	Drosomycin	34.8634
L2 21h (5)	Rel	28.6789
L2 21h (5)	Rel	28.5071
L2 21h (5)	RpL32	23.0473
L2 21h (5)	RpL32	23.0814
L3 0h (1)	DHR3	Undetermined
L3 0h (1)	DHR3	Undetermined
L3 0h (1)	Dif	33.556
L3 0h (1)	Dif	33.1456
L3 0h (1)	Diptericin	35.6748
L3 0h (1)	Diptericin	35.0466
L3 0h (1)	Drosomycin	34.2113
L3 0h (1)	Drosomycin	34.9886
L3 0h (1)	Rel	31.0887
L3 0h (1)	Rel	31.1143
L3 0h (1)	RpL32	24.9633
L3 0h (1)	RpL32	24.9672
L3 0h (2)	DHR3	35.9387
L3 0h (2)	DHR3	34.9912
L3 0h (2)	Dif	31.9899
L3 0h (2)	Dif	32.1856
L3 0h (2)	Diptericin	35.8215
L3 0h (2)	Diptericin	34.3116
L3 0h (2)	Drosomycin	33.7985
L3 0h (2)	Drosomycin	33.8027
L3 0h (2)	Rel	29.4484
L3 0h (2)	Rel	30.835
L3 0h (2)	RpL32	22.1932
L3 0h (2)	RpL32	22.3909
L3 0h (3)	DHR3	35.8411
L3 0h (3)	DHR3	37.0781
L3 0h (3)	Dif	30.8553
L3 0h (3)	Dif	31.6019
L3 0h (3)	Diptericin	34.7415
L3 0h (3)	Diptericin	33.6321
L3 0h (3)	Drosomycin	31.9984
L3 0h (3)	Drosomycin	31.1146
L3 0h (3)	Rel	26.2833
L3 0h (3)	Rel	27.0245
L3 0h (3)	RpL32	20.5381
L3 0h (3)	RpL32	20.4025
L3 0h (4)	DHR3	Undetermined
L3 0h (4)	DHR3	Undetermined
L3 0h (4)	Dif	31.2433
L3 0h (4)	Dif	31.47
L3 0h (4)	Diptericin	31.8419
L3 0h (4)	Diptericin	34.3616
L3 0h (4)	Drosomycin	32.9902
L3 0h (4)	Drosomycin	34.1385
L3 0h (4)	Rel	28.8704
L3 0h (4)	Rel	29.2106
L3 0h (4)	RpL32	20.1999
L3 0h (4)	RpL32	20.1506
L3 0h (5)	DHR3	36.1963
L3 0h (5)	DHR3	Undetermined
L3 0h (5)	Dif	32.9658
L3 0h (5)	Dif	27.1392
L3 0h (5)	Diptericin	Undetermined
L3 0h (5)	Diptericin	Undetermined
L3 0h (5)	Drosomycin	34.0762
L3 0h (5)	Drosomycin	34.7104
L3 0h (5)	Rel	31.5318
L3 0h (5)	Rel	32.227
L3 0h (5)	RpL32	24.3768
L3 0h (5)	RpL32	24.4043
L3 3h (1)	DHR3	32.5567
L3 3h (1)	DHR3	Undetermined
L3 3h (1)	Dif	33.7497
L3 3h (1)	Dif	31.7185
L3 3h (1)	Diptericin	33.7384
L3 3h (1)	Diptericin	33.2121
L3 3h (1)	Drosomycin	34.6398
L3 3h (1)	Drosomycin	35.6347
L3 3h (1)	Rel	28.9227
L3 3h (1)	Rel	29.3448
L3 3h (1)	RpL32	22.0387
L3 3h (1)	RpL32	21.9532
L3 3h (2)	DHR3	31.9953
L3 3h (2)	DHR3	31.8763
L3 3h (2)	Dif	30.2077
L3 3h (2)	Dif	30.3968
L3 3h (2)	Diptericin	31.4352
L3 3h (2)	Diptericin	31.5902
L3 3h (2)	Drosomycin	33.0557
L3 3h (2)	Drosomycin	33.226
L3 3h (2)	Rel	28.3238
L3 3h (2)	Rel	30.3367
L3 3h (2)	RpL32	21.6117
L3 3h (2)	RpL32	21.7572
L3 3h (3)	DHR3	31.5875
L3 3h (3)	DHR3	31.7231
L3 3h (3)	Dif	29.7737
L3 3h (3)	Dif	29.4637
L3 3h (3)	Diptericin	30.6001
L3 3h (3)	Diptericin	31.321
L3 3h (3)	Drosomycin	31.8442
L3 3h (3)	Drosomycin	31.9908
L3 3h (3)	Rel	27.6019
L3 3h (3)	Rel	27.7406
L3 3h (3)	RpL32	21.1283
L3 3h (3)	RpL32	21.0368
L3 3h (4)	DHR3	32.0505
L3 3h (4)	DHR3	31.8453
L3 3h (4)	Dif	29.0826
L3 3h (4)	Dif	29.3449
L3 3h (4)	Diptericin	31.6025
L3 3h (4)	Diptericin	30.9064
L3 3h (4)	Drosomycin	31.3016
L3 3h (4)	Drosomycin	32.1336
L3 3h (4)	Rel	26.8578
L3 3h (4)	Rel	26.9846
L3 3h (4)	RpL32	19.7286
L3 3h (4)	RpL32	19.9062
L3 3h (5)	DHR3	35.9661
L3 3h (5)	DHR3	Undetermined
L3 3h (5)	Dif	30.8499
L3 3h (5)	Dif	30.5998
L3 3h (5)	Diptericin	32.8706
L3 3h (5)	Diptericin	31.4837
L3 3h (5)	Drosomycin	33.1808
L3 3h (5)	Drosomycin	33.9617
L3 3h (5)	Rel	28.2342
L3 3h (5)	Rel	28.6538
L3 3h (5)	RpL32	20.5833
L3 3h (5)	RpL32	20.6727
L3 6h (1)	DHR3	29.0081
L3 6h (1)	DHR3	29.682
L3 6h (1)	Dif	28.0504
L3 6h (1)	Dif	28.338
L3 6h (1)	Diptericin	29.0336
L3 6h (1)	Diptericin	29.2501
L3 6h (1)	Drosomycin	28.6375
L3 6h (1)	Drosomycin	28.9839
L3 6h (1)	Rel	27.4154
L3 6h (1)	Rel	27.2823
L3 6h (1)	RpL32	24.0882
L3 6h (1)	RpL32	20.983
L3 6h (2)	DHR3	28.7561
L3 6h (2)	DHR3	29.1669
L3 6h (2)	Dif	27.0754
L3 6h (2)	Dif	27.246
L3 6h (2)	Diptericin	25.4512
L3 6h (2)	Diptericin	25.4905
L3 6h (2)	Drosomycin	24.8478
L3 6h (2)	Drosomycin	24.3834
L3 6h (2)	Rel	26.5118
L3 6h (2)	Rel	26.6906
L3 6h (2)	RpL32	21.6766
L3 6h (2)	RpL32	21.6453
L3 6h (3)	DHR3	30.8336
L3 6h (3)	DHR3	30.0602
L3 6h (3)	Dif	28.6755
L3 6h (3)	Dif	29.0605
L3 6h (3)	Diptericin	30.0441
L3 6h (3)	Diptericin	29.0329
L3 6h (3)	Drosomycin	28.4514
L3 6h (3)	Drosomycin	28.7046
L3 6h (3)	Rel	27.7739
L3 6h (3)	Rel	27.1564
L3 6h (3)	RpL32	20.9669
L3 6h (3)	RpL32	21.0845
L3 6h (4)	DHR3	35.307
L3 6h (4)	DHR3	Undetermined
L3 6h (4)	Dif	31.055
L3 6h (4)	Dif	32.6358
L3 6h (4)	Diptericin	Undetermined
L3 6h (4)	Diptericin	Undetermined
L3 6h (4)	Drosomycin	34.2408
L3 6h (4)	Drosomycin	33.3499
L3 6h (4)	Rel	30.3156
L3 6h (4)	Rel	31.4366
L3 6h (4)	RpL32	23.4258
L3 6h (4)	RpL32	24.7581
L3 6h (5)	DHR3	34.3236
L3 6h (5)	DHR3	35.2602
L3 6h (5)	Dif	30.3
L3 6h (5)	Dif	30.7086
L3 6h (5)	Diptericin	24.4148
L3 6h (5)	Diptericin	23.9862
L3 6h (5)	Drosomycin	23.2294
L3 6h (5)	Drosomycin	22.6785
L3 6h (5)	Rel	27.065
L3 6h (5)	Rel	27.6806
L3 6h (5)	RpL32	20.9763
L3 6h (5)	RpL32	20.8747
L3 9h (1)	DHR3	30.4101
L3 9h (1)	DHR3	30.8298
L3 9h (1)	Dif	27.9181
L3 9h (1)	Dif	27.9989
L3 9h (1)	Diptericin	26.0222
L3 9h (1)	Diptericin	25.8713
L3 9h (1)	Drosomycin	22.6485
L3 9h (1)	Drosomycin	22.3171
L3 9h (1)	Rel	24.2158
L3 9h (1)	Rel	24.6018
L3 9h (1)	RpL32	19.6153
L3 9h (1)	RpL32	19.6772
L3 9h (2)	DHR3	30.4662
L3 9h (2)	DHR3	30.6919
L3 9h (2)	Dif	28.292
L3 9h (2)	Dif	28.5558
L3 9h (2)	Diptericin	29.4643
L3 9h (2)	Diptericin	29.5302
L3 9h (2)	Drosomycin	29.759
L3 9h (2)	Drosomycin	30.1061
L3 9h (2)	Rel	26.5837
L3 9h (2)	Rel	26.2824
L3 9h (2)	RpL32	21.3309
L3 9h (2)	RpL32	21.4513
L3 9h (3)	DHR3	30.9543
L3 9h (3)	DHR3	32.0788
L3 9h (3)	Dif	29.2603
L3 9h (3)	Dif	29.7846
L3 9h (3)	Diptericin	30.9199
L3 9h (3)	Diptericin	31.9114
L3 9h (3)	Drosomycin	31.3879
L3 9h (3)	Drosomycin	31.8273
L3 9h (3)	Rel	27.4129
L3 9h (3)	Rel	27.3506
L3 9h (3)	RpL32	21.1192
L3 9h (3)	RpL32	21.3134
L3 9h (4)	DHR3	30.8484
L3 9h (4)	DHR3	30.8384
L3 9h (4)	Dif	29.4004
L3 9h (4)	Dif	28.9672
L3 9h (4)	Diptericin	29.3419
L3 9h (4)	Diptericin	30.2808
L3 9h (4)	Drosomycin	29.8036
L3 9h (4)	Drosomycin	29.6978
L3 9h (4)	Rel	27.3251
L3 9h (4)	Rel	27.8032
L3 9h (4)	RpL32	20.4494
L3 9h (4)	RpL32	20.3476
L3 9h (5)	DHR3	29.8119
L3 9h (5)	DHR3	30.0291
L3 9h (5)	Dif	28.1458
L3 9h (5)	Dif	27.9643
L3 9h (5)	Diptericin	28.5672
L3 9h (5)	Diptericin	29.0363
L3 9h (5)	Drosomycin	29.3261
L3 9h (5)	Drosomycin	30.1491
L3 9h (5)	Rel	26.9577
L3 9h (5)	Rel	27.0033
L3 9h (5)	RpL32	22.2485
L3 9h (5)	RpL32	21.8301
L3 12h (1)	DHR3	30.768
L3 12h (1)	DHR3	30.6859
L3 12h (1)	Dif	28.9802
L3 12h (1)	Dif	29.4012
L3 12h (1)	Diptericin	29.9109
L3 12h (1)	Diptericin	30.4248
L3 12h (1)	Drosomycin	29.5128
L3 12h (1)	Drosomycin	29.5388
L3 12h (1)	Rel	26.5908
L3 12h (1)	Rel	26.7717
L3 12h (1)	RpL32	21.3736
L3 12h (1)	RpL32	21.3742
L3 12h (2)	DHR3	29.4569
L3 12h (2)	DHR3	29.3728
L3 12h (2)	Dif	28.2219
L3 12h (2)	Dif	28.3092
L3 12h (2)	Diptericin	28.8097
L3 12h (2)	Diptericin	28.793
L3 12h (2)	Drosomycin	28.8607
L3 12h (2)	Drosomycin	28.731
L3 12h (2)	Rel	26.4216
L3 12h (2)	Rel	26.2339
L3 12h (2)	RpL32	21.2111
L3 12h (2)	RpL32	21.1374
L3 12h (3)	DHR3	28.7892
L3 12h (3)	DHR3	28.9976
L3 12h (3)	Dif	27.8238
L3 12h (3)	Dif	28.0194
L3 12h (3)	Diptericin	28.5396
L3 12h (3)	Diptericin	28.5194
L3 12h (3)	Drosomycin	28.5484
L3 12h (3)	Drosomycin	28.2924
L3 12h (3)	Rel	26.561
L3 12h (3)	Rel	26.8851
L3 12h (3)	RpL32	21.6835
L3 12h (3)	RpL32	21.8556
L3 12h (4)	DHR3	28.413
L3 12h (4)	DHR3	28.2307
L3 12h (4)	Dif	27.1648
L3 12h (4)	Dif	27.2928
L3 12h (4)	Diptericin	27.9748
L3 12h (4)	Diptericin	27.6625
L3 12h (4)	Drosomycin	28.6776
L3 12h (4)	Drosomycin	28.4708
L3 12h (4)	Rel	24.9274
L3 12h (4)	Rel	24.7135
L3 12h (4)	RpL32	20.0417
L3 12h (4)	RpL32	19.9746
L3 12h (5)	DHR3	28.5496
L3 12h (5)	DHR3	28.6346
L3 12h (5)	Dif	27.0747
L3 12h (5)	Dif	27.604
L3 12h (5)	Diptericin	28.3308
L3 12h (5)	Diptericin	28.0583
L3 12h (5)	Drosomycin	28.8634
L3 12h (5)	Drosomycin	28.7245
L3 12h (5)	Rel	25.9353
L3 12h (5)	Rel	25.8229
L3 12h (5)	RpL32	21.0382
L3 12h (5)	RpL32	21.4359
L3 15h (1)	DHR3	29.9507
L3 15h (1)	DHR3	29.8981
L3 15h (1)	Dif	28.1175
L3 15h (1)	Dif	28.6123
L3 15h (1)	Diptericin	Undetermined
L3 15h (1)	Diptericin	29.5317
L3 15h (1)	Drosomycin	29.6858
L3 15h (1)	Drosomycin	28.4884
L3 15h (1)	Rel	25.3511
L3 15h (1)	Rel	25.5453
L3 15h (1)	RpL32	20.8769
L3 15h (1)	RpL32	20.9224
L3 15h (2)	DHR3	32.2338
L3 15h (2)	DHR3	32.549
L3 15h (2)	Dif	29.158
L3 15h (2)	Dif	30.3072
L3 15h (2)	Diptericin	31.3275
L3 15h (2)	Diptericin	31.0244
L3 15h (2)	Drosomycin	31.0319
L3 15h (2)	Drosomycin	31.2874
L3 15h (2)	Rel	27.2684
L3 15h (2)	Rel	27.1077
L3 15h (2)	RpL32	20.719
L3 15h (2)	RpL32	20.7866
L3 15h (3)	DHR3	30.3189
L3 15h (3)	DHR3	31.5885
L3 15h (3)	Dif	29.1991
L3 15h (3)	Dif	28.935
L3 15h (3)	Diptericin	29.9953
L3 15h (3)	Diptericin	29.8262
L3 15h (3)	Drosomycin	30.1905
L3 15h (3)	Drosomycin	29.9114
L3 15h (3)	Rel	25.9168
L3 15h (3)	Rel	25.8893
L3 15h (3)	RpL32	20.9811
L3 15h (3)	RpL32	21.0246
L3 15h (4)	DHR3	33.1366
L3 15h (4)	DHR3	32.6704
L3 15h (4)	Dif	30.2524
L3 15h (4)	Dif	29.7465
L3 15h (4)	Diptericin	31.0515
L3 15h (4)	Diptericin	31.1952
L3 15h (4)	Drosomycin	27.6887
L3 15h (4)	Drosomycin	27.3966
L3 15h (4)	Rel	27.577
L3 15h (4)	Rel	27.6688
L3 15h (4)	RpL32	21.1888
L3 15h (4)	RpL32	21.3286
L3 15h (5)	DHR3	Undetermined
L3 15h (5)	DHR3	Undetermined
L3 15h (5)	Dif	31.9732
L3 15h (5)	Dif	31.7087
L3 15h (5)	Diptericin	34.5832
L3 15h (5)	Diptericin	35.3594
L3 15h (5)	Drosomycin	32.0945
L3 15h (5)	Drosomycin	32.7778
L3 15h (5)	Rel	28.4654
L3 15h (5)	Rel	28.33
L3 15h (5)	RpL32	20.1494
L3 15h (5)	RpL32	20.1997
L3 18h (1)	DHR3	33.5668
L3 18h (1)	DHR3	33.1823
L3 18h (1)	Dif	26.8169
L3 18h (1)	Dif	26.9739
L3 18h (1)	Diptericin	30.1998
L3 18h (1)	Diptericin	29.96
L3 18h (1)	Drosomycin	26.0251
L3 18h (1)	Drosomycin	26.1608
L3 18h (1)	Rel	22.2152
L3 18h (1)	Rel	22.2533
L3 18h (1)	RpL32	16.2227
L3 18h (1)	RpL32	16.0294
L3 18h (2)	DHR3	35.5294
L3 18h (2)	DHR3	35.4084
L3 18h (2)	Dif	27.5959
L3 18h (2)	Dif	27.3799
L3 18h (2)	Diptericin	30.73
L3 18h (2)	Diptericin	31.3842
L3 18h (2)	Drosomycin	29.4684
L3 18h (2)	Drosomycin	29.7399
L3 18h (2)	Rel	22.8086
L3 18h (2)	Rel	22.7062
L3 18h (2)	RpL32	16.566
L3 18h (2)	RpL32	16.7447
L3 18h (3)	DHR3	34.597
L3 18h (3)	DHR3	33.8978
L3 18h (3)	Dif	27.105
L3 18h (3)	Dif	26.9088
L3 18h (3)	Diptericin	31.6609
L3 18h (3)	Diptericin	32.0017
L3 18h (3)	Drosomycin	27.9818
L3 18h (3)	Drosomycin	28.2124
L3 18h (3)	Rel	22.3378
L3 18h (3)	Rel	22.4701
L3 18h (3)	RpL32	16.4162
L3 18h (3)	RpL32	16.6193
L3 18h (4)	DHR3	33.3475
L3 18h (4)	DHR3	34.6068
L3 18h (4)	Dif	27.0657
L3 18h (4)	Dif	27.7136
L3 18h (4)	Diptericin	29.961
L3 18h (4)	Diptericin	30.6091
L3 18h (4)	Drosomycin	29.6674
L3 18h (4)	Drosomycin	29.2868
L3 18h (4)	Rel	22.8947
L3 18h (4)	Rel	22.8711
L3 18h (4)	RpL32	16.85
L3 18h (4)	RpL32	17.1509
L3 18h (5)	DHR3	33.9892
L3 18h (5)	DHR3	33.7897
L3 18h (5)	Dif	27.0379
L3 18h (5)	Dif	26.9056
L3 18h (5)	Diptericin	29.1264
L3 18h (5)	Diptericin	29.37
L3 18h (5)	Drosomycin	20.0492
L3 18h (5)	Drosomycin	20.0701
L3 18h (5)	Rel	22.8675
L3 18h (5)	Rel	22.4229
L3 18h (5)	RpL32	16.2239
L3 18h (5)	RpL32	16.4929
L3 21h (1)	DHR3	35.1913
L3 21h (1)	DHR3	34.0115
L3 21h (1)	Dif	28.1045
L3 21h (1)	Dif	28.3599
L3 21h (1)	Diptericin	30.1127
L3 21h (1)	Diptericin	30.3651
L3 21h (1)	Drosomycin	24.2566
L3 21h (1)	Drosomycin	24.2635
L3 21h (1)	Rel	23.0926
L3 21h (1)	Rel	23.0319
L3 21h (1)	RpL32	16.8172
L3 21h (1)	RpL32	17.0469
L3 21h (2)	DHR3	35.9736
L3 21h (2)	DHR3	44.0096
L3 21h (2)	Dif	30.3211
L3 21h (2)	Dif	30.3749
L3 21h (2)	Diptericin	Undetermined
L3 21h (2)	Diptericin	33.0582
L3 21h (2)	Drosomycin	29.0622
L3 21h (2)	Drosomycin	29.2308
L3 21h (2)	Rel	24.96
L3 21h (2)	Rel	25.3286
L3 21h (2)	RpL32	19.9045
L3 21h (2)	RpL32	19.9452
L3 21h (3)	DHR3	Undetermined
L3 21h (3)	DHR3	36.5765
L3 21h (3)	Dif	28.7457
L3 21h (3)	Dif	28.7082
L3 21h (3)	Diptericin	30.2194
L3 21h (3)	Diptericin	29.993
L3 21h (3)	Drosomycin	28.4005
L3 21h (3)	Drosomycin	28.5337
L3 21h (3)	Rel	23.2703
L3 21h (3)	Rel	23.0324
L3 21h (3)	RpL32	17.4633
L3 21h (3)	RpL32	17.5624
L3 21h (4)	DHR3	34.9782
L3 21h (4)	DHR3	35.4431
L3 21h (4)	Dif	27.9541
L3 21h (4)	Dif	28.2546
L3 21h (4)	Diptericin	30.7507
L3 21h (4)	Diptericin	31.07
L3 21h (4)	Drosomycin	26.6678
L3 21h (4)	Drosomycin	26.6661
L3 21h (4)	Rel	23.154
L3 21h (4)	Rel	23.0678
L3 21h (4)	RpL32	16.9286
L3 21h (4)	RpL32	17.3211
L3 21h (5)	DHR3	Undetermined
L3 21h (5)	DHR3	Undetermined
L3 21h (5)	Dif	29.1039
L3 21h (5)	Dif	28.9602
L3 21h (5)	Diptericin	33.7817
L3 21h (5)	Diptericin	32.6125
L3 21h (5)	Drosomycin	31.059
L3 21h (5)	Drosomycin	31.0493
L3 21h (5)	Rel	23.7288
L3 21h (5)	Rel	23.5695
L3 21h (5)	RpL32	17.1698
L3 21h (5)	RpL32	17.4701
L3 24h (1)	DHR3	34.8261
L3 24h (1)	DHR3	35.2466
L3 24h (1)	Dif	29.1765
L3 24h (1)	Dif	29.1411
L3 24h (1)	Diptericin	30.967
L3 24h (1)	Diptericin	30.8238
L3 24h (1)	Drosomycin	29.0573
L3 24h (1)	Drosomycin	28.9683
L3 24h (1)	Rel	23.8782
L3 24h (1)	Rel	23.7822
L3 24h (1)	RpL32	17.7001
L3 24h (1)	RpL32	17.9183
L3 24h (2)	DHR3	35.9692
L3 24h (2)	DHR3	38.6404
L3 24h (2)	Dif	28.9377
L3 24h (2)	Dif	28.4344
L3 24h (2)	Diptericin	33.1296
L3 24h (2)	Diptericin	32.6433
L3 24h (2)	Drosomycin	29.8046
L3 24h (2)	Drosomycin	30.13
L3 24h (2)	Rel	23.088
L3 24h (2)	Rel	23.2315
L3 24h (2)	RpL32	17.6312
L3 24h (2)	RpL32	17.5214
L3 24h (3)	DHR3	Undetermined
L3 24h (3)	DHR3	36.025
L3 24h (3)	Dif	28.8918
L3 24h (3)	Dif	28.6867
L3 24h (3)	Diptericin	32.7524
L3 24h (3)	Diptericin	33.073
L3 24h (3)	Drosomycin	26.1741
L3 24h (3)	Drosomycin	24.8022
L3 24h (3)	Rel	23.5771
L3 24h (3)	Rel	23.7093
L3 24h (3)	RpL32	17.6667
L3 24h (3)	RpL32	17.5903
L3 24h (4)	DHR3	35.9901
L3 24h (4)	DHR3	Undetermined
L3 24h (4)	Dif	27.9649
L3 24h (4)	Dif	28.0295
L3 24h (4)	Diptericin	26.4651
L3 24h (4)	Diptericin	26.6296
L3 24h (4)	Drosomycin	21.1627
L3 24h (4)	Drosomycin	21.3025
L3 24h (4)	Rel	23.0415
L3 24h (4)	Rel	23.0927
L3 24h (4)	RpL32	17.0475
L3 24h (4)	RpL32	16.9756
L3 24h (5)	DHR3	35.9722
L3 24h (5)	DHR3	34.5534
L3 24h (5)	Dif	28.0804
L3 24h (5)	Dif	28.2601
L3 24h (5)	Diptericin	31.0585
L3 24h (5)	Diptericin	31.2582
L3 24h (5)	Drosomycin	29.5815
L3 24h (5)	Drosomycin	29.8335
L3 24h (5)	Rel	23.1288
L3 24h (5)	Rel	22.9153
L3 24h (5)	RpL32	17.0772
L3 24h (5)	RpL32	17.0396
L3 27h (1)	DHR3	33.8433
L3 27h (1)	DHR3	36.234
L3 27h (1)	Dif	27.842
L3 27h (1)	Dif	28.4633
L3 27h (1)	Diptericin	30.6253
L3 27h (1)	Diptericin	30.1699
L3 27h (1)	Drosomycin	23.8115
L3 27h (1)	Drosomycin	23.9431
L3 27h (1)	Rel	22.9109
L3 27h (1)	Rel	22.8077
L3 27h (1)	RpL32	17.5938
L3 27h (1)	RpL32	17.6494
L3 27h (2)	DHR3	36.7106
L3 27h (2)	DHR3	35.3308
L3 27h (2)	Dif	28.8376
L3 27h (2)	Dif	28.7358
L3 27h (2)	Diptericin	34.4786
L3 27h (2)	Diptericin	32.865
L3 27h (2)	Drosomycin	30.788
L3 27h (2)	Drosomycin	30.5469
L3 27h (2)	Rel	23.4464
L3 27h (2)	Rel	23.5991
L3 27h (2)	RpL32	17.7551
L3 27h (2)	RpL32	17.9522
L3 27h (3)	DHR3	34.3839
L3 27h (3)	DHR3	33.856
L3 27h (3)	Dif	27.3735
L3 27h (3)	Dif	27.4108
L3 27h (3)	Diptericin	30.9719
L3 27h (3)	Diptericin	31.0686
L3 27h (3)	Drosomycin	29.3461
L3 27h (3)	Drosomycin	29.5435
L3 27h (3)	Rel	22.6004
L3 27h (3)	Rel	22.778
L3 27h (3)	RpL32	16.972
L3 27h (3)	RpL32	23.7378
L3 27h (4)	DHR3	34.8469
L3 27h (4)	DHR3	33.5796
L3 27h (4)	Dif	27.6865
L3 27h (4)	Dif	27.812
L3 27h (4)	Diptericin	30.5849
L3 27h (4)	Diptericin	30.9748
L3 27h (4)	Drosomycin	27.8724
L3 27h (4)	Drosomycin	28.1835
L3 27h (4)	Rel	22.9036
L3 27h (4)	Rel	24.8029
L3 27h (4)	RpL32	17.3983
L3 27h (4)	RpL32	17.5835
L3 27h (5)	DHR3	33.1965
L3 27h (5)	DHR3	33.0431
L3 27h (5)	Dif	27.5367
L3 27h (5)	Dif	27.7234
L3 27h (5)	Diptericin	32.0785
L3 27h (5)	Diptericin	32.6151
L3 27h (5)	Drosomycin	25.2359
L3 27h (5)	Drosomycin	25.3133
L3 27h (5)	Rel	22.2123
L3 27h (5)	Rel	22.3097
L3 27h (5)	RpL32	16.7205
L3 27h (5)	RpL32	16.9177
L3 30h (1)	DHR3	33.7388
L3 30h (1)	DHR3	34.8196
L3 30h (1)	Dif	27.5351
L3 30h (1)	Dif	27.752
L3 30h (1)	Diptericin	29.2564
L3 30h (1)	Diptericin	29.307
L3 30h (1)	Drosomycin	23.8773
L3 30h (1)	Drosomycin	24.0838
L3 30h (1)	Rel	23.4077
L3 30h (1)	Rel	23.7648
L3 30h (1)	RpL32	17.5183
L3 30h (1)	RpL32	17.6043
L3 30h (2)	DHR3	34.5653
L3 30h (2)	DHR3	36.1761
L3 30h (2)	Dif	27.4221
L3 30h (2)	Dif	27.7271
L3 30h (2)	Diptericin	30.5597
L3 30h (2)	Diptericin	30.5155
L3 30h (2)	Drosomycin	29.2779
L3 30h (2)	Drosomycin	29.3286
L3 30h (2)	Rel	23.3573
L3 30h (2)	Rel	23.4485
L3 30h (2)	RpL32	17.4422
L3 30h (2)	RpL32	17.2729
L3 30h (3)	DHR3	33.4331
L3 30h (3)	DHR3	32.6255
L3 30h (3)	Dif	26.1747
L3 30h (3)	Dif	26.3991
L3 30h (3)	Diptericin	26.2086
L3 30h (3)	Diptericin	26.1105
L3 30h (3)	Drosomycin	25.9242
L3 30h (3)	Drosomycin	25.9257
L3 30h (3)	Rel	22.5726
L3 30h (3)	Rel	22.5193
L3 30h (3)	RpL32	16.7629
L3 30h (3)	RpL32	16.4373
L3 30h (4)	DHR3	33.7284
L3 30h (4)	DHR3	33.3382
L3 30h (4)	Dif	26.9766
L3 30h (4)	Dif	27.1955
L3 30h (4)	Diptericin	27.6222
L3 30h (4)	Diptericin	27.7676
L3 30h (4)	Drosomycin	26.4706
L3 30h (4)	Drosomycin	26.1904
L3 30h (4)	Rel	22.4998
L3 30h (4)	Rel	22.3986
L3 30h (4)	RpL32	16.2627
L3 30h (4)	RpL32	16.3239
L3 30h (5)	DHR3	Undetermined
L3 30h (5)	DHR3	Undetermined
L3 30h (5)	Dif	32.2249
L3 30h (5)	Dif	31.6792
L3 30h (5)	Diptericin	31.3547
L3 30h (5)	Diptericin	30.5755
L3 30h (5)	Drosomycin	28.6903
L3 30h (5)	Drosomycin	28.4466
L3 30h (5)	Rel	27.0609
L3 30h (5)	Rel	27.3444
L3 30h (5)	RpL32	20.1297
L3 30h (5)	RpL32	20.1251
L3 33h (1)	DHR3	33.9379
L3 33h (1)	DHR3	33.727
L3 33h (1)	Dif	27.7627
L3 33h (1)	Dif	27.8452
L3 33h (1)	Diptericin	30.5652
L3 33h (1)	Diptericin	30.4758
L3 33h (1)	Drosomycin	29.129
L3 33h (1)	Drosomycin	29.2943
L3 33h (1)	Rel	23.3601
L3 33h (1)	Rel	23.117
L3 33h (1)	RpL32	16.9755
L3 33h (1)	RpL32	17.1346
L3 33h (2)	DHR3	34.2729
L3 33h (2)	DHR3	34.4642
L3 33h (2)	Dif	27.9797
L3 33h (2)	Dif	28.3646
L3 33h (2)	Diptericin	31.8004
L3 33h (2)	Diptericin	31.713
L3 33h (2)	Drosomycin	30.8895
L3 33h (2)	Drosomycin	30.993
L3 33h (2)	Rel	23.3604
L3 33h (2)	Rel	23.38
L3 33h (2)	RpL32	17.1815
L3 33h (2)	RpL32	17.0883
L3 33h (3)	DHR3	33.3013
L3 33h (3)	DHR3	33.9341
L3 33h (3)	Dif	27.1374
L3 33h (3)	Dif	26.8775
L3 33h (3)	Diptericin	30.1351
L3 33h (3)	Diptericin	29.9796
L3 33h (3)	Drosomycin	29.7721
L3 33h (3)	Drosomycin	29.9865
L3 33h (3)	Rel	22.8581
L3 33h (3)	Rel	22.6196
L3 33h (3)	RpL32	16.8042
L3 33h (3)	RpL32	16.9097
L3 33h (4)	DHR3	34.3437
L3 33h (4)	DHR3	34.6811
L3 33h (4)	Dif	27.7653
L3 33h (4)	Dif	27.858
L3 33h (4)	Diptericin	29.0026
L3 33h (4)	Diptericin	29.1646
L3 33h (4)	Drosomycin	29.7965
L3 33h (4)	Drosomycin	29.9342
L3 33h (4)	Rel	23.5501
L3 33h (4)	Rel	23.6668
L3 33h (4)	RpL32	17.8284
L3 33h (4)	RpL32	17.52
L3 33h (5)	DHR3	33.3821
L3 33h (5)	DHR3	33.7895
L3 33h (5)	Dif	27.1557
L3 33h (5)	Dif	27.3793
L3 33h (5)	Diptericin	29.4364
L3 33h (5)	Diptericin	29.5697
L3 33h (5)	Drosomycin	30.8693
L3 33h (5)	Drosomycin	30.6722
L3 33h (5)	Rel	22.8445
L3 33h (5)	Rel	22.8914
L3 33h (5)	RpL32	16.7456
L3 33h (5)	RpL32	17.2523
L3 36h (1)	DHR3	33.4204
L3 36h (1)	DHR3	34.2393
L3 36h (1)	Dif	27.5031
L3 36h (1)	Dif	27.3345
L3 36h (1)	Diptericin	30.2289
L3 36h (1)	Diptericin	29.8364
L3 36h (1)	Drosomycin	30.255
L3 36h (1)	Drosomycin	30.9103
L3 36h (1)	Rel	23.2135
L3 36h (1)	Rel	23.4817
L3 36h (1)	RpL32	17.1885
L3 36h (1)	RpL32	17.4849
L3 36h (2)	DHR3	33.7772
L3 36h (2)	DHR3	34.6168
L3 36h (2)	Dif	27.446
L3 36h (2)	Dif	27.4694
L3 36h (2)	Diptericin	28.6663
L3 36h (2)	Diptericin	28.7123
L3 36h (2)	Drosomycin	29.5828
L3 36h (2)	Drosomycin	29.3191
L3 36h (2)	Rel	23.5008
L3 36h (2)	Rel	23.6283
L3 36h (2)	RpL32	17.5834
L3 36h (2)	RpL32	17.8081
L3 36h (3)	DHR3	33.086
L3 36h (3)	DHR3	33.7403
L3 36h (3)	Dif	26.6283
L3 36h (3)	Dif	26.6752
L3 36h (3)	Diptericin	30.0273
L3 36h (3)	Diptericin	30.1587
L3 36h (3)	Drosomycin	28.3944
L3 36h (3)	Drosomycin	28.3383
L3 36h (3)	Rel	22.7796
L3 36h (3)	Rel	22.6117
L3 36h (3)	RpL32	16.5491
L3 36h (3)	RpL32	16.6928
L3 36h (4)	DHR3	33.9638
L3 36h (4)	DHR3	32.94
L3 36h (4)	Dif	26.7887
L3 36h (4)	Dif	26.9712
L3 36h (4)	Diptericin	30.1661
L3 36h (4)	Diptericin	29.5358
L3 36h (4)	Drosomycin	29.887
L3 36h (4)	Drosomycin	30.4148
L3 36h (4)	Rel	22.5474
L3 36h (4)	Rel	22.3185
L3 36h (4)	RpL32	16.8407
L3 36h (4)	RpL32	16.7753
L3 36h (5)	DHR3	32.2112
L3 36h (5)	DHR3	31.7467
L3 36h (5)	Dif	25.8322
L3 36h (5)	Dif	25.8333
L3 36h (5)	Diptericin	28.2694
L3 36h (5)	Diptericin	28.5175
L3 36h (5)	Drosomycin	28.9331
L3 36h (5)	Drosomycin	28.4347
L3 36h (5)	Rel	21.9062
L3 36h (5)	Rel	21.9207
L3 36h (5)	RpL32	16.0763
L3 36h (5)	RpL32	16.0201
L3 39h (1)	DHR3	Undetermined
L3 39h (1)	DHR3	36.2192
L3 39h (1)	Dif	29.0811
L3 39h (1)	Dif	29.2211
L3 39h (1)	Diptericin	26.2806
L3 39h (1)	Diptericin	26.5374
L3 39h (1)	Drosomycin	29.3136
L3 39h (1)	Drosomycin	29.4292
L3 39h (1)	Rel	22.8021
L3 39h (1)	Rel	23.3898
L3 39h (1)	RpL32	17.5359
L3 39h (1)	RpL32	17.5859
L3 39h (2)	DHR3	36.3758
L3 39h (2)	DHR3	Undetermined
L3 39h (2)	Dif	28.4925
L3 39h (2)	Dif	28.7721
L3 39h (2)	Diptericin	29.0678
L3 39h (2)	Diptericin	29.4085
L3 39h (2)	Drosomycin	27.4752
L3 39h (2)	Drosomycin	27.5897
L3 39h (2)	Rel	22.7606
L3 39h (2)	Rel	22.6933
L3 39h (2)	RpL32	16.9681
L3 39h (2)	RpL32	16.9552
L3 39h (3)	DHR3	35.2622
L3 39h (3)	DHR3	35.3599
L3 39h (3)	Dif	28.449
L3 39h (3)	Dif	28.1132
L3 39h (3)	Diptericin	27.476
L3 39h (3)	Diptericin	27.1562
L3 39h (3)	Drosomycin	28.1157
L3 39h (3)	Drosomycin	28.2418
L3 39h (3)	Rel	22.5842
L3 39h (3)	Rel	22.6109
L3 39h (3)	RpL32	16.8842
L3 39h (3)	RpL32	16.8584
L3 39h (4)	DHR3	36.3059
L3 39h (4)	DHR3	34.4132
L3 39h (4)	Dif	29.3708
L3 39h (4)	Dif	29.15
L3 39h (4)	Diptericin	29.1264
L3 39h (4)	Diptericin	29.0503
L3 39h (4)	Drosomycin	29.7678
L3 39h (4)	Drosomycin	30.3267
L3 39h (4)	Rel	23.5181
L3 39h (4)	Rel	23.3961
L3 39h (4)	RpL32	17.4185
L3 39h (4)	RpL32	17.5329
L3 39h (5)	DHR3	Undetermined
L3 39h (5)	DHR3	Undetermined
L3 39h (5)	Dif	30.6126
L3 39h (5)	Dif	30.5947
L3 39h (5)	Diptericin	30.3392
L3 39h (5)	Diptericin	30.984
L3 39h (5)	Drosomycin	30.31
L3 39h (5)	Drosomycin	29.9108
L3 39h (5)	Rel	25.2549
L3 39h (5)	Rel	25.5427
L3 39h (5)	RpL32	20.0418
L3 39h (5)	RpL32	20.1232
L3 42h (1)	DHR3	Undetermined
L3 42h (1)	DHR3	Undetermined
L3 42h (1)	Dif	29.9242
L3 42h (1)	Dif	30.2411
L3 42h (1)	Diptericin	29.5058
L3 42h (1)	Diptericin	30.0826
L3 42h (1)	Drosomycin	27.6045
L3 42h (1)	Drosomycin	28.0736
L3 42h (1)	Rel	24.5375
L3 42h (1)	Rel	24.6415
L3 42h (1)	RpL32	18.6832
L3 42h (1)	RpL32	18.8605
L3 42h (2)	DHR3	35.1574
L3 42h (2)	DHR3	35.9727
L3 42h (2)	Dif	28.7596
L3 42h (2)	Dif	28.9259
L3 42h (2)	Diptericin	27.8249
L3 42h (2)	Diptericin	28.0198
L3 42h (2)	Drosomycin	25.8969
L3 42h (2)	Drosomycin	26.0568
L3 42h (2)	Rel	22.9428
L3 42h (2)	Rel	23.1381
L3 42h (2)	RpL32	17.1689
L3 42h (2)	RpL32	17.2514
L3 42h (3)	DHR3	35.5164
L3 42h (3)	DHR3	33.9645
L3 42h (3)	Dif	27.9391
L3 42h (3)	Dif	27.6095
L3 42h (3)	Diptericin	26.6454
L3 42h (3)	Diptericin	26.5122
L3 42h (3)	Drosomycin	27.1331
L3 42h (3)	Drosomycin	26.7653
L3 42h (3)	Rel	22.1539
L3 42h (3)	Rel	22.37
L3 42h (3)	RpL32	16.6032
L3 42h (3)	RpL32	16.7091
L3 42h (4)	DHR3	33.5733
L3 42h (4)	DHR3	34.5797
L3 42h (4)	Dif	27.4498
L3 42h (4)	Dif	27.5003
L3 42h (4)	Diptericin	28.3814
L3 42h (4)	Diptericin	28.6521
L3 42h (4)	Drosomycin	27.6134
L3 42h (4)	Drosomycin	27.4538
L3 42h (4)	Rel	22.0258
L3 42h (4)	Rel	21.9138
L3 42h (4)	RpL32	16.7864
L3 42h (4)	RpL32	16.9262
L3 42h (5)	DHR3	Undetermined
L3 42h (5)	DHR3	36.5204
L3 42h (5)	Dif	28.7152
L3 42h (5)	Dif	28.6864
L3 42h (5)	Diptericin	26.9925
L3 42h (5)	Diptericin	26.9952
L3 42h (5)	Drosomycin	23.9991
L3 42h (5)	Drosomycin	24.2459
L3 42h (5)	Rel	23.0885
L3 42h (5)	Rel	22.9995
L3 42h (5)	RpL32	17.4206
L3 42h (5)	RpL32	17.3363
L3 45h (1)	DHR3	36.1929
L3 45h (1)	DHR3	34.5144
L3 45h (1)	Dif	27.9876
L3 45h (1)	Dif	28.1917
L3 45h (1)	Diptericin	28.1468
L3 45h (1)	Diptericin	28.2504
L3 45h (1)	Drosomycin	22.0494
L3 45h (1)	Drosomycin	21.84
L3 45h (1)	Rel	22.0925
L3 45h (1)	Rel	22.3106
L3 45h (1)	RpL32	16.9685
L3 45h (1)	RpL32	16.9005
L3 45h (2)	DHR3	35.0603
L3 45h (2)	DHR3	35.0158
L3 45h (2)	Dif	28.3611
L3 45h (2)	Dif	28.4594
L3 45h (2)	Diptericin	25.4909
L3 45h (2)	Diptericin	24.9849
L3 45h (2)	Drosomycin	23.2653
L3 45h (2)	Drosomycin	23.3719
L3 45h (2)	Rel	22.1083
L3 45h (2)	Rel	22.3902
L3 45h (2)	RpL32	16.8184
L3 45h (2)	RpL32	17.0036
L3 45h (3)	DHR3	Undetermined
L3 45h (3)	DHR3	35.2061
L3 45h (3)	Dif	29.2378
L3 45h (3)	Dif	29.2679
L3 45h (3)	Diptericin	27.1792
L3 45h (3)	Diptericin	27.0823
L3 45h (3)	Drosomycin	26.3842
L3 45h (3)	Drosomycin	26.4793
L3 45h (3)	Rel	22.8624
L3 45h (3)	Rel	23.1571
L3 45h (3)	RpL32	17.565
L3 45h (3)	RpL32	17.7503
L3 45h (4)	DHR3	36.6757
L3 45h (4)	DHR3	37.6667
L3 45h (4)	Dif	32.0595
L3 45h (4)	Dif	31.5881
L3 45h (4)	Diptericin	30.8264
L3 45h (4)	Diptericin	30.725
L3 45h (4)	Drosomycin	27.731
L3 45h (4)	Drosomycin	28.0182
L3 45h (4)	Rel	27.8324
L3 45h (4)	Rel	27.5058
L3 45h (4)	RpL32	20.7943
L3 45h (4)	RpL32	20.645
L3 45h (5)	DHR3	34.5798
L3 45h (5)	DHR3	36.0457
L3 45h (5)	Dif	28.9925
L3 45h (5)	Dif	29.1302
L3 45h (5)	Diptericin	25.2966
L3 45h (5)	Diptericin	25.4786
L3 45h (5)	Drosomycin	19.8747
L3 45h (5)	Drosomycin	19.7223
L3 45h (5)	Rel	22.9188
L3 45h (5)	Rel	23.3384
L3 45h (5)	RpL32	17.8451
L3 45h (5)	RpL32	17.7264
L3 48h (1)	DHR3	36.094
L3 48h (1)	DHR3	34.5276
L3 48h (1)	Dif	29.4852
L3 48h (1)	Dif	29.6301
L3 48h (1)	Diptericin	25.8008
L3 48h (1)	Diptericin	26.2783
L3 48h (1)	Drosomycin	23.0386
L3 48h (1)	Drosomycin	22.9913
L3 48h (1)	Rel	23.5128
L3 48h (1)	Rel	23.5193
L3 48h (1)	RpL32	18.1618
L3 48h (1)	RpL32	18.1966
L3 48h (2)	DHR3	32.9384
L3 48h (2)	DHR3	34.2146
L3 48h (2)	Dif	27.8061
L3 48h (2)	Dif	27.9677
L3 48h (2)	Diptericin	21.8968
L3 48h (2)	Diptericin	21.8225
L3 48h (2)	Drosomycin	21.1162
L3 48h (2)	Drosomycin	21.2196
L3 48h (2)	Rel	21.7943
L3 48h (2)	Rel	21.9374
L3 48h (2)	RpL32	16.7419
L3 48h (2)	RpL32	16.9236
L3 48h (3)	DHR3	33.1798
L3 48h (3)	DHR3	33.9201
L3 48h (3)	Dif	27.8545
L3 48h (3)	Dif	28.1472
L3 48h (3)	Diptericin	21.9977
L3 48h (3)	Diptericin	22.1337
L3 48h (3)	Drosomycin	20.5669
L3 48h (3)	Drosomycin	20.7698
L3 48h (3)	Rel	21.8846
L3 48h (3)	Rel	21.8859
L3 48h (3)	RpL32	16.9056
L3 48h (3)	RpL32	17.5561
L3 48h (4)	DHR3	32.999
L3 48h (4)	DHR3	34.2538
L3 48h (4)	Dif	28.4758
L3 48h (4)	Dif	28.2747
L3 48h (4)	Diptericin	23.3603
L3 48h (4)	Diptericin	23.0644
L3 48h (4)	Drosomycin	20.9312
L3 48h (4)	Drosomycin	20.9351
L3 48h (4)	Rel	22.3763
L3 48h (4)	Rel	22.5222
L3 48h (4)	RpL32	17.8157
L3 48h (4)	RpL32	17.0919
L3 48h (5)	DHR3	33.7213
L3 48h (5)	DHR3	33.7519
L3 48h (5)	Dif	29.8979
L3 48h (5)	Dif	29.6777
L3 48h (5)	Diptericin	27.344
L3 48h (5)	Diptericin	28.0804
L3 48h (5)	Drosomycin	22.211
L3 48h (5)	Drosomycin	22.3573
L3 48h (5)	Rel	23.5676
L3 48h (5)	Rel	23.552
L3 48h (5)	RpL32	18.5572
L3 48h (5)	RpL32	18.4535
P0 (1)	DHR3	26.9667
P0 (1)	DHR3	27.1088
P0 (1)	Dif	28.8887
P0 (1)	Dif	29.0999
P0 (1)	Diptericin	26.3615
P0 (1)	Diptericin	26.054
P0 (1)	Drosomycin	19.0282
P0 (1)	Drosomycin	18.9301
P0 (1)	Rel	22.389
P0 (1)	Rel	22.7217
P0 (1)	RpL32	18.298
P0 (1)	RpL32	18.7127
P0 (2)	DHR3	25.5355
P0 (2)	DHR3	26.1125
P0 (2)	Dif	28.3468
P0 (2)	Dif	27.9512
P0 (2)	Diptericin	23.1783
P0 (2)	Diptericin	23.3047
P0 (2)	Drosomycin	18.1548
P0 (2)	Drosomycin	17.9432
P0 (2)	Rel	21.2309
P0 (2)	Rel	21.4185
P0 (2)	RpL32	17.4533
P0 (2)	RpL32	16.9873
P0 (3)	DHR3	26.8814
P0 (3)	DHR3	26.9938
P0 (3)	Dif	28.9006
P0 (3)	Dif	28.4998
P0 (3)	Diptericin	24.6829
P0 (3)	Diptericin	24.8259
P0 (3)	Drosomycin	19.6523
P0 (3)	Drosomycin	19.5258
P0 (3)	Rel	22.6678
P0 (3)	Rel	22.9018
P0 (3)	RpL32	18.1682
P0 (3)	RpL32	18.122
P0 (4)	DHR3	25.5376
P0 (4)	DHR3	25.4452
P0 (4)	Dif	27.5037
P0 (4)	Dif	27.322
P0 (4)	Diptericin	24.0755
P0 (4)	Diptericin	24.275
P0 (4)	Drosomycin	19.2963
P0 (4)	Drosomycin	19.6059
P0 (4)	Rel	21.3073
P0 (4)	Rel	21.4957
P0 (4)	RpL32	17.9673
P0 (4)	RpL32	17.5146
P0 (5)	DHR3	25.1304
P0 (5)	DHR3	25.0332
P0 (5)	Dif	27.04
P0 (5)	Dif	27.1242
P0 (5)	Diptericin	26.5136
P0 (5)	Diptericin	26.1538
P0 (5)	Drosomycin	18.9524
P0 (5)	Drosomycin	19.2523
P0 (5)	Rel	21.5041
P0 (5)	Rel	21.7572
P0 (5)	RpL32	16.8878
P0 (5)	RpL32	17.1659
P12 (1)	DHR3	30.2437
P12 (1)	DHR3	30.5226
P12 (1)	Dif	24.9847
P12 (1)	Dif	25.1046
P12 (1)	Diptericin	23.298
P12 (1)	Diptericin	23.393
P12 (1)	Drosomycin	19.3734
P12 (1)	Drosomycin	19.5104
P12 (1)	Rel	21.2084
P12 (1)	Rel	21.2487
P12 (1)	RpL32	17.2306
P12 (1)	RpL32	17.4899
P12 (2)	DHR3	31.9793
P12 (2)	DHR3	33.1527
P12 (2)	Dif	26.4852
P12 (2)	Dif	26.312
P12 (2)	Diptericin	23.947
P12 (2)	Diptericin	24.1696
P12 (2)	Drosomycin	20.1377
P12 (2)	Drosomycin	20.0952
P12 (2)	Rel	22.8143
P12 (2)	Rel	22.3605
P12 (2)	RpL32	18.6822
P12 (2)	RpL32	18.5946
P12 (3)	DHR3	32.6871
P12 (3)	DHR3	33.4497
P12 (3)	Dif	28.1629
P12 (3)	Dif	27.9411
P12 (3)	Diptericin	24.5299
P12 (3)	Diptericin	24.4449
P12 (3)	Drosomycin	19.5376
P12 (3)	Drosomycin	19.6071
P12 (3)	Rel	23.5861
P12 (3)	Rel	23.5261
P12 (3)	RpL32	19.536
P12 (3)	RpL32	19.9545
P12 (4)	DHR3	32.0436
P12 (4)	DHR3	31.5528
P12 (4)	Dif	27.7355
P12 (4)	Dif	26.7679
P12 (4)	Diptericin	24.9239
P12 (4)	Diptericin	24.8519
P12 (4)	Drosomycin	20.8387
P12 (4)	Drosomycin	20.2942
P12 (4)	Rel	22.4395
P12 (4)	Rel	22.4399
P12 (4)	RpL32	18.889
P12 (4)	RpL32	18.779
P12 (5)	DHR3	30.9879
P12 (5)	DHR3	30.9896
P12 (5)	Dif	25.6991
P12 (5)	Dif	26.034
P12 (5)	Diptericin	25.4639
P12 (5)	Diptericin	25.461
P12 (5)	Drosomycin	19.7116
P12 (5)	Drosomycin	19.9766
P12 (5)	Rel	22.0391
P12 (5)	Rel	21.9676
P12 (5)	RpL32	18.1454
P12 (5)	RpL32	18.2393
P3 (1)	DHR3	25.9635
P3 (1)	DHR3	25.9811
P3 (1)	Dif	28.7892
P3 (1)	Dif	28.6703
P3 (1)	Diptericin	26.8538
P3 (1)	Diptericin	27.289
P3 (1)	Drosomycin	19.4836
P3 (1)	Drosomycin	19.3654
P3 (1)	Rel	22.1646
P3 (1)	Rel	22.3077
P3 (1)	RpL32	18.3304
P3 (1)	RpL32	18.4227
P3 (2)	DHR3	26.9589
P3 (2)	DHR3	26.9608
P3 (2)	Dif	29.6686
P3 (2)	Dif	29.8558
P3 (2)	Diptericin	25.029
P3 (2)	Diptericin	25.0082
P3 (2)	Drosomycin	19.1273
P3 (2)	Drosomycin	19.4556
P3 (2)	Rel	22.816
P3 (2)	Rel	22.8095
P3 (2)	RpL32	18.2388
P3 (2)	RpL32	18.75
P3 (3)	DHR3	26.9811
P3 (3)	DHR3	26.9856
P3 (3)	Dif	29.8988
P3 (3)	Dif	28.8823
P3 (3)	Diptericin	24.3126
P3 (3)	Diptericin	24.7642
P3 (3)	Drosomycin	20.0286
P3 (3)	Drosomycin	19.2264
P3 (3)	Rel	22.7826
P3 (3)	Rel	22.7064
P3 (3)	RpL32	19.1445
P3 (3)	RpL32	18.8892
P3 (4)	DHR3	26.2662
P3 (4)	DHR3	26.085
P3 (4)	Dif	28.867
P3 (4)	Dif	28.6546
P3 (4)	Diptericin	21.1823
P3 (4)	Diptericin	21.2918
P3 (4)	Drosomycin	18.8255
P3 (4)	Drosomycin	18.1965
P3 (4)	Rel	21.8449
P3 (4)	Rel	22.1021
P3 (4)	RpL32	18.0104
P3 (4)	RpL32	18.3035
P3 (5)	DHR3	25.6863
P3 (5)	DHR3	25.6902
P3 (5)	Dif	28.2863
P3 (5)	Dif	28.0628
P3 (5)	Diptericin	23.622
P3 (5)	Diptericin	23.2599
P3 (5)	Drosomycin	18.1245
P3 (5)	Drosomycin	17.9502
P3 (5)	Rel	22.3636
P3 (5)	Rel	22.034
P3 (5)	RpL32	17.8222
P3 (5)	RpL32	17.8749
P6 (1)	DHR3	27.9529
P6 (1)	DHR3	27.9188
P6 (1)	Dif	28.7364
P6 (1)	Dif	28.3557
P6 (1)	Diptericin	23.8086
P6 (1)	Diptericin	24.0735
P6 (1)	Drosomycin	19.0442
P6 (1)	Drosomycin	19.0109
P6 (1)	Rel	22.2595
P6 (1)	Rel	22.2918
P6 (1)	RpL32	17.9544
P6 (1)	RpL32	18.1807
P6 (2)	DHR3	29.796
P6 (2)	DHR3	29.6343
P6 (2)	Dif	29.7353
P6 (2)	Dif	30.1827
P6 (2)	Diptericin	25.7798
P6 (2)	Diptericin	25.7583
P6 (2)	Drosomycin	20.3761
P6 (2)	Drosomycin	20.2676
P6 (2)	Rel	24.3946
P6 (2)	Rel	24.5373
P6 (2)	RpL32	18.9694
P6 (2)	RpL32	18.9662
P6 (3)	DHR3	27.0796
P6 (3)	DHR3	26.7921
P6 (3)	Dif	27.0507
P6 (3)	Dif	27.0165
P6 (3)	Diptericin	23.7827
P6 (3)	Diptericin	23.8239
P6 (3)	Drosomycin	19.1883
P6 (3)	Drosomycin	19.1966
P6 (3)	Rel	21.8655
P6 (3)	Rel	22.0221
P6 (3)	RpL32	17.6295
P6 (3)	RpL32	17.7113
P6 (4)	DHR3	26.2102
P6 (4)	DHR3	26.0907
P6 (4)	Dif	27.6245
P6 (4)	Dif	27.215
P6 (4)	Diptericin	23.1323
P6 (4)	Diptericin	23.4103
P6 (4)	Drosomycin	18.5927
P6 (4)	Drosomycin	18.4513
P6 (4)	Rel	21.4263
P6 (4)	Rel	21.4553
P6 (4)	RpL32	17.0223
P6 (4)	RpL32	17.2932
P6 (5)	DHR3	25.8635
P6 (5)	DHR3	25.847
P6 (5)	Dif	27.9774
P6 (5)	Dif	27.2157
P6 (5)	Diptericin	23.7015
P6 (5)	Diptericin	23.9783
P6 (5)	Drosomycin	18.0994
P6 (5)	Drosomycin	18.1826
P6 (5)	Rel	21.1622
P6 (5)	Rel	21.2123
P6 (5)	RpL32	17.1782
P6 (5)	RpL32	17.1653
P9 (1)	DHR3	32.2839
P9 (1)	DHR3	32.0487
P9 (1)	Dif	27.3976
P9 (1)	Dif	27.4059
P9 (1)	Diptericin	22.5794
P9 (1)	Diptericin	22.3358
P9 (1)	Drosomycin	19.6184
P9 (1)	Drosomycin	19.692
P9 (1)	Rel	22.4975
P9 (1)	Rel	22.6413
P9 (1)	RpL32	18.977
P9 (1)	RpL32	19.1341
P9 (2)	DHR3	30.2986
P9 (2)	DHR3	30.2152
P9 (2)	Dif	26.0583
P9 (2)	Dif	25.9947
P9 (2)	Diptericin	24.058
P9 (2)	Diptericin	23.7738
P9 (2)	Drosomycin	18.4422
P9 (2)	Drosomycin	18.5318
P9 (2)	Rel	21.4439
P9 (2)	Rel	21.859
P9 (2)	RpL32	17.4823
P9 (2)	RpL32	17.7415
P9 (3)	DHR3	30.1345
P9 (3)	DHR3	30.3769
P9 (3)	Dif	26.9016
P9 (3)	Dif	25.995
P9 (3)	Diptericin	24.3575
P9 (3)	Diptericin	24.5384
P9 (3)	Drosomycin	18.4689
P9 (3)	Drosomycin	18.5466
P9 (3)	Rel	22.1453
P9 (3)	Rel	21.6035
P9 (3)	RpL32	17.9502
P9 (3)	RpL32	17.561
P9 (4)	DHR3	31.0966
P9 (4)	DHR3	30.8992
P9 (4)	Dif	26.9604
P9 (4)	Dif	26.9107
P9 (4)	Diptericin	23.3178
P9 (4)	Diptericin	23.2581
P9 (4)	Drosomycin	20.5305
P9 (4)	Drosomycin	20.2052
P9 (4)	Rel	21.885
P9 (4)	Rel	21.8303
P9 (4)	RpL32	18.286
P9 (4)	RpL32	18.3362
P9 (5)	DHR3	28.9167
P9 (5)	DHR3	28.8898
P9 (5)	Dif	24.7853
P9 (5)	Dif	24.507
P9 (5)	Diptericin	22.0373
P9 (5)	Diptericin	22.0591
P9 (5)	Drosomycin	17.653
P9 (5)	Drosomycin	17.712
P9 (5)	Rel	20.6196
P9 (5)	Rel	20.5799
P9 (5)	RpL32	16.7384
P9 (5)	RpL32	16.816
P15 (2)	DHR3	32.2975
P15 (2)	DHR3	32.3754
P15 (2)	Dif	27.3277
P15 (2)	Dif	27.2211
P15 (2)	Diptericin	23.1371
P15 (2)	Diptericin	22.788
P15 (2)	Drosomycin	21.9629
P15 (2)	Drosomycin	22.007
P15 (2)	Rel	22.4206
P15 (2)	Rel	22.6737
P15 (2)	RpL32	16.8456
P15 (2)	RpL32	17.122
P15 (3)	DHR3	31.8744
P15 (3)	DHR3	32.111
P15 (3)	Dif	26.8772
P15 (3)	Dif	26.8503
P15 (3)	Diptericin	21.9252
P15 (3)	Diptericin	21.9863
P15 (3)	Drosomycin	20.2314
P15 (3)	Drosomycin	20.2674
P15 (3)	Rel	22.5165
P15 (3)	Rel	22.2231
P15 (3)	RpL32	16.5519
P15 (3)	RpL32	16.7139
P15 (4)	DHR3	32.9451
P15 (4)	DHR3	34.4321
P15 (4)	Dif	27.131
P15 (4)	Dif	27.4393
P15 (4)	Diptericin	22.8497
P15 (4)	Diptericin	23.5535
P15 (4)	Drosomycin	21.5484
P15 (4)	Drosomycin	21.8977
P15 (4)	Rel	22.5096
P15 (4)	Rel	22.3902
P15 (4)	RpL32	16.8706
P15 (4)	RpL32	16.8957
P15 (5)	DHR3	31.9535
P15 (5)	DHR3	31.5644
P15 (5)	Dif	26.8811
P15 (5)	Dif	26.5616
P15 (5)	Diptericin	22.8157
P15 (5)	Diptericin	22.5093
P15 (5)	Drosomycin	20.3471
P15 (5)	Drosomycin	20.5863
P15 (5)	Rel	21.5861
P15 (5)	Rel	21.7725
P15 (5)	RpL32	16.2103
P15 (5)	RpL32	15.893
P18 (1)	DHR3	33.7716
P18 (1)	DHR3	32.8722
P18 (1)	Dif	28.4475
P18 (1)	Dif	28.3885
P18 (1)	Diptericin	22.8952
P18 (1)	Diptericin	23.095
P18 (1)	Drosomycin	20.6401
P18 (1)	Drosomycin	20.6617
P18 (1)	Rel	23.332
P18 (1)	Rel	23.8109
P18 (1)	RpL32	17.905
P18 (1)	RpL32	17.8901
P18 (2)	DHR3	29.4833
P18 (2)	DHR3	29.362
P18 (2)	Dif	28.6297
P18 (2)	Dif	28.1601
P18 (2)	Diptericin	20.9523
P18 (2)	Diptericin	21.1881
P18 (2)	Drosomycin	18.7296
P18 (2)	Drosomycin	18.9028
P18 (2)	Rel	23.5867
P18 (2)	Rel	23.4326
P18 (2)	RpL32	17.9193
P18 (2)	RpL32	18.1253
P18 (3)	DHR3	32.6777
P18 (3)	DHR3	32.3633
P18 (3)	Dif	26.9596
P18 (3)	Dif	27.6935
P18 (3)	Diptericin	20.1809
P18 (3)	Diptericin	19.8043
P18 (3)	Drosomycin	18.8872
P18 (3)	Drosomycin	19.0137
P18 (3)	Rel	22.7869
P18 (3)	Rel	22.6212
P18 (3)	RpL32	17.1638
P18 (3)	RpL32	17.015
P18 (4)	DHR3	31.9218
P18 (4)	DHR3	32.5321
P18 (4)	Dif	26.7189
P18 (4)	Dif	27.3732
P18 (4)	Diptericin	22.346
P18 (4)	Diptericin	22.5865
P18 (4)	Drosomycin	20.3037
P18 (4)	Drosomycin	20.2171
P18 (4)	Rel	22.0666
P18 (4)	Rel	22.1659
P18 (4)	RpL32	17.0385
P18 (4)	RpL32	16.9156
P18 (5)	DHR3	32.6236
P18 (5)	DHR3	31.9261
P18 (5)	Dif	26.4202
P18 (5)	Dif	26.4987
P18 (5)	Diptericin	21.682
P18 (5)	Diptericin	21.6836
P18 (5)	Drosomycin	19.6596
P18 (5)	Drosomycin	19.6168
P18 (5)	Rel	21.6561
P18 (5)	Rel	21.8974
P18 (5)	RpL32	16.2575
P18 (5)	RpL32	16.2323
P21 (1)	DHR3	34.9855
P21 (1)	DHR3	32.9783
P21 (1)	Dif	27.929
P21 (1)	Dif	28.3391
P21 (1)	Diptericin	23.2469
P21 (1)	Diptericin	23.6291
P21 (1)	Drosomycin	22.9775
P21 (1)	Drosomycin	23.4266
P21 (1)	Rel	23.817
P21 (1)	Rel	24.8013
P21 (1)	RpL32	17.9006
P21 (1)	RpL32	18.1195
P21 (2)	DHR3	30.5123
P21 (2)	DHR3	30.5651
P21 (2)	Dif	26.0709
P21 (2)	Dif	26.1583
P21 (2)	Diptericin	22.6442
P21 (2)	Diptericin	22.7954
P21 (2)	Drosomycin	21.2264
P21 (2)	Drosomycin	21.0465
P21 (2)	Rel	21.9578
P21 (2)	Rel	22.2417
P21 (2)	RpL32	16.5915
P21 (2)	RpL32	16.7558
P21 (3)	DHR3	31.9699
P21 (3)	DHR3	33.4958
P21 (3)	Dif	27.5828
P21 (3)	Dif	27.8536
P21 (3)	Diptericin	23.6105
P21 (3)	Diptericin	24.3034
P21 (3)	Drosomycin	21.7158
P21 (3)	Drosomycin	20.9336
P21 (3)	Rel	22.9973
P21 (3)	Rel	22.9172
P21 (3)	RpL32	17.4163
P21 (3)	RpL32	17.4702
P21 (4)	DHR3	32.9608
P21 (4)	DHR3	32.7244
P21 (4)	Dif	27.3829
P21 (4)	Dif	27.7692
P21 (4)	Diptericin	22.8289
P21 (4)	Diptericin	23.6681
P21 (4)	Drosomycin	22.4745
P21 (4)	Drosomycin	22.8537
P21 (4)	Rel	23.7932
P21 (4)	Rel	23.4268
P21 (4)	RpL32	17.8436
P21 (4)	RpL32	17.4944
P21 (5)	DHR3	32.0941
P21 (5)	DHR3	32.1733
P21 (5)	Dif	27.3444
P21 (5)	Dif	27.9623
P21 (5)	Diptericin	22.2101
P21 (5)	Diptericin	22.0401
P21 (5)	Drosomycin	21.1545
P21 (5)	Drosomycin	21.4886
P21 (5)	Rel	22.5364
P21 (5)	Rel	22.7492
P21 (5)	RpL32	17.1546
P21 (5)	RpL32	17.0907
P24 (1)	DHR3	32.2505
P24 (1)	DHR3	32.206
P24 (1)	Dif	27.1891
P24 (1)	Dif	27.1359
P24 (1)	Diptericin	21.7714
P24 (1)	Diptericin	22.2874
P24 (1)	Drosomycin	21.0596
P24 (1)	Drosomycin	21.2567
P24 (1)	Rel	22.6738
P24 (1)	Rel	22.9755
P24 (1)	RpL32	17.3137
P24 (1)	RpL32	17.4109
P24 (2)	DHR3	33.5534
P24 (2)	DHR3	34.6075
P24 (2)	Dif	30.207
P24 (2)	Dif	30.7925
P24 (2)	Diptericin	25.7566
P24 (2)	Diptericin	25.8109
P24 (2)	Drosomycin	21.5468
P24 (2)	Drosomycin	21.8017
P24 (2)	Rel	24.713
P24 (2)	Rel	24.7416
P24 (2)	RpL32	18.7719
P24 (2)	RpL32	18.6179
P24 (3)	DHR3	32.766
P24 (3)	DHR3	32.9873
P24 (3)	Dif	28.7376
P24 (3)	Dif	28.4205
P24 (3)	Diptericin	23.3061
P24 (3)	Diptericin	23.8703
P24 (3)	Drosomycin	19.7793
[truncated: 29 more rows]

[truncated: 8 more sheets: Fig. 5B, Fig. 5C, Fig.5D & S5_Fig, S7-1_Fig, Fig. 6 & S7-2_Fig, Fig.7 & S7-3_Fig, Fig 8A-D & S8-1_Fig, Fig.8E-G & S8-2_Fig]
